# Supplementary material for: Delamination Strength and Elastin Interlaminar Fibers Decrease with the Development of Aortic Dissection in Model Rats
Source: Bioengineering (Basel). 2023 Nov 8;10(11):1292. doi: 10.3390/bioengineering10111292 (PMC10669036; doi:10.3390/bioengineering10111292)
Supplement: Supplementary file 1 [file bioengineering-10-01292-s001.zip]

Archive with 7 entries (7 files):
- Raw data.xlsx
- Video S1_CNTL_兤.avi
- Video S2_Pre_dissection_兤.avi
- Video S3_Dissection_兤.avi
- Video S4_CNTL_z.avi
- Video S5_Pre_dissection_z.avi
- Video S6_Dissection_z.avi
