# Supplementary material for: Delamination Strength and Elastin Interlaminar Fibers Decrease with the Development of Aortic Dissection in Model Rats
Source: Bioengineering (Basel). 2023 Nov 8;10(11):1292. doi: 10.3390/bioengineering10111292 (PMC10669036; doi:10.3390/bioengineering10111292)
Supplement: Supplementary file 1 [file bioengineering-10-01292-s001.zip › Raw data.xlsx]

## Sheet: CNT_θ
time [s]	Peel tension [N/m]
0	0.0218969	0.114033	0.00644882	-0.22181	0.0615367	0.0350572	-0.788238	0.079398	-0.0788295	-0.0338249	-0.716211	-0.0654519	-0.460192	0.0765542	-0.143905	-0.0521682	-0.063448	0.690311	-0.798722	-0.0289437
0.01	0.0260678	0.0597314	0.0386929	-0.196692	0.0223221	0.0337746	-0.863181	0.112972	-0.042133	-0.0479842	-0.717537	-0.199201	-0.517717	0.0717696	-0.0880434	-0.0516617	0.00800245	0.653546	-0.567194	-0.204535
0.02	0.0782034	0.191864	0.113734	-0.178143	0.0374047	0.0722519	-0.59419	0.168777	0.0457574	-0.032645	-0.721516	-0.236196	-0.358592	0.294597	0.108688	-0.00911676	0.0445851	0.651127	-0.677397	-0.0514554
0.03	0.205935	0.420533	0.201672	-0.132159	0.189437	0.174431	-0.159254	0.200083	0.0955921	0.0157325	-0.537158	-0.034718	-0.109819	0.56117	0.221627	0.0541941	0.07488	0.723206	-0.797711	0.299728
0.04	0.298737	0.487504	0.283162	-0.0803771	0.340865	0.244973	0.00936785	0.225944	0.0810948	0.0790559	-0.0915158	0.156515	-0.0635006	0.572106	0.14512	0.095726	0.136613	0.800606	-0.618757	0.327385
0.05	0.230439	0.333048	0.276713	-0.102017	0.284758	0.175713	-0.25427	0.308064	0.0308069	0.140019	0.4284	0.0631753	-0.27492	0.313736	0.034003	0.105349	0.14976	0.811732	-0.403405	-0.0276573
0.06	0.0693403	0.164714	0.147737	-0.170415	0.0705862	0.0282167	-0.620955	0.435101	-0.00498348	0.175418	0.698969	-0.155377	-0.465422	0.0977433	0.061934	0.137764	0.07488	0.785126	-0.498443	-0.234122
0.07	-0.0198115	0.119463	0.00879384	-0.153799	-0.0729994	-0.0431801	-0.754782	0.458694	0.0031713	0.144739	0.557053	-0.152531	-0.477375	0.11073	0.171836	0.204621	0.00228641	0.793834	-0.782546	-0.0617465
0.08	-0.0192902	0.112223	-0.0539355	-0.0328464	-0.0591235	0.000427526	-0.764149	0.287194	0.0366965	0.0294985	0.212211	0.0870795	-0.435539	0.177032	0.192481	0.195504	0.030295	0.838822	-0.87455	0.102268
0.09	-0.0182474	0.112223	-0.0463142	0.0525543	0.0187023	0.0927732	-0.841769	0.0970924	0.0593487	-0.102261	0.0490737	0.265223	-0.404163	0.143539	0.0795427	0.0425449	0.138328	0.838822	-0.702673	-0.00128638
0.1	-0.0130339	0.159887	0.0199327	0.00309143	0.0772225	0.163315	-0.861843	0.114333	0.0516469	-0.151426	0.167116	0.163914	-0.308538	0.151058	-0.0528261	-0.130674	0.172624	0.72756	-0.60258	-0.0900469
0.11	0.0797674	0.205138	0.0738683	-0.110519	0.126693	0.150917	-0.710619	0.289009	0.00634261	-0.0995082	0.340863	-0.0677285	-0.223373	0.300749	-0.0892578	-0.169673	0.0703072	0.567439	-0.850285	0.0604601
0.12	0.233046	0.240735	0.0416242	-0.157663	0.17918	0.0684042	-0.541997	0.389731	-0.0634261	-0.0271386	0.404526	-0.116675	-0.295091	0.399859	-0.061934	-0.0962325	-0.0411554	0.505519	-1.20011	0.191028
0.13	0.271105	0.345114	0.045728	-0.117088	0.167718	0.0098331	-0.48579	0.346175	-0.11915	0.00432645	0.454927	0.0443935	-0.419104	0.297331	-0.0837931	-0.0253243	-0.036011	0.582919	-1.15764	0.0128638
0.14	0.117826	0.451907	0.222191	-0.05951	0.0826523	0.0363397	-0.487128	0.331657	-0.115073	0.0310717	0.603474	0.153101	-0.44301	0.1203	-0.120832	0.0232984	0.0491579	0.702405	-0.745137	-0.270784
0.15	-0.0312813	0.389762	0.329476	-0.0104336	0.00844622	0.0940558	-0.499173	0.480471	-0.0453043	0.091642	0.644589	0.0944784	-0.474387	0.0553651	-0.0576836	0.104843	0.113177	0.789964	-0.520686	-0.245699
0.16	-0.00573491	0.212378	0.0973185	0.0598964	-0.0187023	0.0932007	-0.50854	0.647434	0.0353374	0.118781	0.379326	0.0608987	-0.590182	0.143539	0.0947226	0.198036	0.128039	0.845111	-0.706717	0.0816854
0.17	0.0599559	0.14058	-0.158875	0.124816	-0.0168924	0.0307819	-0.57813	0.606147	0.0765643	0.0546705	-0.0185684	0.231643	-0.587941	0.259737	0.197946	0.196517	0.162335	0.848014	-0.856351	0.274643
0.18	0.0135552	0.183417	-0.0351754	0.117861	0.012066	0.00769547	-0.81768	0.413323	0.0897026	-0.0393313	-0.271895	0.459871	-0.351121	0.248118	0.154835	0.077999	0.266367	0.774967	-0.657176	0.116418
0.19	-0.0427512	0.212378	0.16122	0.0591235	0.0603301	0.100041	-1.08533	0.340277	0.0964982	-0.0731563	-0.348821	0.442227	-0.0933832	0.153108	0.0121439	-0.0389995	0.360682	0.670961	-0.435759	-0.100338
0.2	0.0224183	0.243752	0.00586256	0.0332328	0.111007	0.221031	-1.05188	0.469129	0.08336	-0.0361848	-0.328926	0.184404	-0.079189	0.206423	-0.0783283	-0.0486227	0.31381	0.608074	-0.587415	-0.0411643
0.21	0.146501	0.348734	-0.167669	0.0463714	0.187627	0.232147	-0.728016	0.59299	0.0321661	0.00707964	-0.2772	0.0261808	-0.304803	0.421732	-0.0540405	0.0303892	0.151475	0.6192	-0.977676	0.178808
0.22	0.224704	0.475437	0.0597981	0.03787	0.251577	0.139374	-0.460363	0.553518	-0.0466635	-0.00353982	-0.213537	0.15367	-0.490822	0.499653	-0.0188231	0.0855963	0.0577319	0.68886	-1.15966	0.189099
0.23	0.241388	0.528532	0.326545	0.0193214	0.206329	0.073962	-0.409509	0.465045	-0.0946861	-0.0365781	-0.0809053	0.377914	-0.451975	0.336975	-0.0485757	0.059259	0.13547	0.757552	-0.946334	-0.0572441
0.24	0.18091	0.469404	0.212225	0.0494628	0.0808423	0.0795199	-0.417539	0.527203	-0.0493817	0.0184857	0.114063	0.421169	-0.355603	0.196854	-0.068006	0.0354541	0.284087	0.792866	-0.648077	-0.178164
0.25	0.0526569	0.350545	0.0445555	0.127521	0.00844622	0.0846502	-0.420215	0.735906	0.0412269	0.156932	0.177726	0.295957	-0.419104	0.232397	-0.00910794	0.127635	0.321813	0.825277	-0.622801	0.0115775
0.26	-0.0516142	0.287193	0.153599	0.195919	0.0283552	0.0705418	-0.525938	0.874739	0.0810948	0.207669	0.0106105	0.295957	-0.520705	0.283661	0.0831859	0.273503	0.236644	0.854302	-0.762325	0.205822
0.27	-0.0516142	0.312534	0.212225	0.216013	0.074206	0.0816575	-0.766826	0.783545	0.0810948	0.0896754	-0.202926	0.517355	-0.433298	0.209841	0.157264	0.280594	0.21035	0.833501	-0.696607	0.150507
0.28	0.0297173	0.325807	-0.0105526	0.191282	0.0868754	0.131251	-0.975595	0.595258	0.0969513	-0.0503441	-0.286484	0.654519	-0.226361	0.1203	0.186409	0.115479	0.351536	0.769162	-0.451935	0.0591737
0.29	0.109485	0.298657	-0.170014	0.159981	0.0705862	0.186829	-0.962213	0.556693	0.113261	-0.057817	-0.233432	0.499142	-0.144184	0.173614	0.12569	-0.0217789	0.523017	0.705307	-0.430704	0.160798
0.3	0.146501	0.347528	-0.0433829	0.152639	0.0862721	0.206923	-0.776193	0.668304	0.094233	0.0255654	-0.1512	0.309616	-0.213661	0.360899	0.00242878	0.0131687	0.520731	0.643871	-0.750192	0.283648
0.31	0.182474	0.488711	0.121941	0.152639	0.200899	0.176568	-0.667794	0.7291	0.0357904	0.06411	-0.127326	0.375637	-0.276414	0.531095	-0.0771139	0.118011	0.346963	0.620651	-1.05553	0.200676
0.32	0.236174	0.586453	0.172946	0.145297	0.336039	0.138518	-0.701251	0.675564	-0.0330722	0.0294985	-0.0888632	0.563456	-0.269691	0.554335	-0.0740779	0.123583	0.190915	0.68112	-1.02418	0.0218685
0.33	0.222619	0.579213	0.225709	0.147229	0.311907	0.121417	-0.612925	0.659684	-0.0475695	0.0255654	0.0968211	0.571993	-0.300321	0.420365	-0.0242878	0.0526746	0.203491	0.774	-0.758281	-0.0160798
0.34	0.116262	0.518878	0.246228	0.165005	0.135139	0.100041	-0.305124	0.793526	0.0154035	0.12468	0.385958	0.40694	-0.435539	0.223511	0.034003	0.0790119	0.343534	0.833985	-0.625834	0.1087
0.35	0.0328454	0.44889	0.153599	0.200943	0.018099	0.0773823	-0.172636	0.973646	0.0752052	0.217502	0.535832	0.375637	-0.549093	0.112781	0.0765067	0.241088	0.432132	0.870266	-0.729971	0.191028
0.36	0.0229396	0.400019	0.0967322	0.264703	0.0494707	0.0820851	-0.496496	0.99497	0.08336	0.166765	0.379326	0.631184	-0.45571	0.201638	0.115974	0.332255	0.393835	0.876555	-0.746148	0.0964789
0.37	0.0229396	0.404243	0.109044	0.330783	0.104371	0.108164	-0.897976	0.854322	0.1042	0.0381514	0.0570316	0.904375	-0.235326	0.37867	0.171836	0.219309	0.400694	0.819956	-0.494399	0
0.38	0.039623	0.455527	0.00234502	0.337352	0.0923051	0.146642	-0.891284	0.76948	0.163096	-0.013766	-0.156505	0.84746	-0.16286	0.390973	0.184588	0.0638173	0.568745	0.74691	-0.321511	0.142146
0.39	0.126168	0.503191	-0.124286	0.273591	0.0663631	0.206068	-0.595528	0.828008	0.176234	0.0224188	-0.194968	0.577684	-0.240555	0.259737	0.104438	0.0511552	0.680779	0.722722	-0.531807	0.401995
0.4	0.214277	0.524912	0.0105526	0.212149	0.109801	0.24198	-0.507203	0.865211	0.108277	0.0550638	-0.173747	0.512802	-0.206937	0.303483	-0.00364318	0.133206	0.525875	0.72369	-0.888705	0.412286
0.41	0.227833	0.551459	0.236847	0.208671	0.246147	0.206068	-0.772179	0.792619	0.0267296	0.0412979	-0.177726	0.706881	-0.0694771	0.550917	-0.0704348	0.165621	0.292089	0.724657	-0.993853	0.150507
0.42	0.209585	0.60395	0.196982	0.239586	0.385509	0.147924	-0.98764	0.76948	0.00498348	0.0306784	-0.143242	0.805343	-0.118036	0.636357	-0.0862219	0.118011	0.277799	0.732881	-0.830065	-0.013507
0.43	0.181953	0.656442	0.070937	0.25968	0.38008	0.136808	-0.714633	0.91285	0.0516469	0.0896754	0.0689684	0.675008	-0.369051	0.418314	-0.0449325	0.0921806	0.459569	0.751747	-0.675375	0.106127
0.44	0.11522	0.666095	0.195809	0.265863	0.222618	0.154765	-0.165945	1.0966	0.0928739	0.19587	0.408505	0.586791	-0.515475	0.209841	0.0400749	0.17879	0.566459	0.796252	-0.716828	0.279146
0.45	0.0458793	0.60033	0.334166	0.280933	0.080239	0.152199	-0.0468393	1.14832	0.0706748	0.228515	0.587558	0.721109	-0.431804	0.26794	0.102009	0.301866	0.48129	0.885746	-0.798722	0.251488
0.46	0.0422298	0.512845	0.147737	0.329623	0.0512806	0.116715	-0.546012	1.0594	0.0511939	0.13648	0.395242	0.912343	-0.279403	0.4272	0.124475	0.293762	0.393263	0.953955	-0.628867	0.0926197
0.47	0.0959294	0.503191	-0.102009	0.409228	0.0705862	0.0859328	-0.991654	0.971378	0.139084	0.038938	0.0106105	0.952183	-0.221879	0.404644	0.157264	0.163595	0.522445	0.90945	-0.30129	0.0733239
0.48	0.130339	0.57318	-0.0357616	0.460623	0.0935117	0.11757	-0.91805	0.994063	0.27092	0.0444444	-0.233432	0.875348	-0.266702	0.237181	0.169408	0.0942066	0.765948	0.789964	-0.280058	0.279146
0.49	0.103228	0.622051	0.166497	0.415411	0.144189	0.219321	-0.683853	1.06166	0.268202	0.0983283	-0.2268	0.831524	-0.266702	0.238548	0.0971514	0.143336	0.801388	0.714015	-0.655155	0.484324
0.5	0.084981	0.602744	0.158289	0.306824	0.241924	0.302689	-0.728016	1.04715	0.117338	0.106195	-0.110084	0.86112	-0.145678	0.51264	-0.00971514	0.193478	0.579606	0.716434	-0.935213	0.45538
0.51	0.16527	0.590073	0.045728	0.243836	0.363187	0.277464	-0.904667	0.970017	0.00679565	0.0664699	-0.0663158	0.873072	-0.0597653	0.733417	-0.0528261	0.169167	0.407553	0.751264	-0.837142	0.270141
0.52	0.278404	0.666095	0.111975	0.270113	0.404815	0.184264	-0.770841	0.969563	0.0471165	0.0534906	-0.079579	0.833231	-0.165102	0.58646	-0.00910794	0.128141	0.481862	0.779805	-0.646055	0.173019
0.53	0.263285	0.781334	0.27554	0.331942	0.296221	0.143649	-0.283712	1.08798	0.131836	0.126254	0.0318316	0.84746	-0.365315	0.287078	0.0491829	0.155491	0.640767	0.790931	-0.675375	0.209038
0.54	0.12304	0.804865	0.274954	0.36788	0.150222	0.171011	0.00669132	1.21728	0.121869	0.236381	0.250674	0.937385	-0.457951	0.243333	0.0497901	0.255776	0.655629	0.81657	-0.830065	0.22769
0.55	0.0338881	0.715569	0.145978	0.391838	0.104371	0.184264	-0.297095	1.26583	0.0448513	0.260767	0.283832	0.965274	-0.387727	0.434035	0.0315742	0.344411	0.553312	0.895421	-0.797711	0.182023
0.56	0.0630841	0.645581	0.0955597	0.447871	0.125487	0.148352	-0.774855	1.24814	0.0516469	0.172664	0.0185684	0.932832	-0.283138	0.516741	0.0953298	0.332762	0.551597	0.976207	-0.497432	0.170446
0.57	0.10375	0.648598	0.126045	0.50313	0.121264	0.120135	-0.849798	1.22137	0.190731	0.090462	-0.311684	1.01308	-0.259979	0.360899	0.22952	0.239062	0.731081	0.955406	-0.247705	0.272714
0.58	0.106878	0.645581	0.124873	0.482649	0.107991	0.153909	-0.679839	1.21139	0.316677	0.0928219	-0.485432	1.18781	-0.265208	0.223511	0.265345	0.175244	0.891701	0.838822	-0.371052	0.442516
0.59	0.106357	0.645581	0.113734	0.414638	0.150825	0.244973	-0.737384	1.18825	0.274997	0.114847	-0.502674	1.20318	-0.17556	0.356797	0.133583	0.190439	0.834541	0.743524	-0.700651	0.507479
0.6	0.113656	0.708933	0.137184	0.385656	0.269072	0.335181	-0.97158	1.1338	0.12051	0.104621	-0.481453	1.01479	-0.0261473	0.647293	-0.0133583	0.221335	0.652771	0.726109	-0.802766	0.392991
0.61	0.153279	0.783748	0.132494	0.391838	0.411451	0.350572	-0.956859	1.12291	0.0403209	0.0869222	-0.465537	0.879332	-0.0209178	0.751872	-0.0273238	0.221335	0.593896	0.75465	-0.667287	0.280432
0.62	0.23826	0.832015	0.0949735	0.390679	0.450063	0.269769	-0.567424	1.2073	0.0915148	0.0908553	-0.36739	0.961289	-0.21889	0.570056	0.0491829	0.200062	0.695641	0.795769	-0.652121	0.316451
0.63	0.285182	0.886317	0.154185	0.397248	0.31794	0.168873	-0.128473	1.30167	0.141803	0.137266	-0.126	1.13659	-0.420598	0.37867	0.0910794	0.191452	0.763662	0.849465	-0.821976	0.371765
0.64	0.205935	0.89597	0.312474	0.439755	0.159875	0.128258	-0.0923403	1.32436	0.104653	0.224975	0.0915158	1.18838	-0.445998	0.403277	0.0570764	0.239062	0.693355	0.923479	-0.873539	0.295225
0.65	0.084981	0.804865	0.354685	0.50313	0.136346	0.135953	-0.49382	1.34614	0.08336	0.289478	-0.00265263	1.09219	-0.307791	0.499653	0.0188231	0.337827	0.605328	0.996525	-0.667287	0.18331
0.66	0.0531783	0.716776	0.201672	0.558003	0.181594	0.153909	-0.813665	1.43325	0.190731	0.257227	-0.350147	1.07341	-0.153896	0.46411	0.086829	0.396073	0.659059	0.996041	-0.393295	0.208394
0.67	0.0912372	0.72462	0.0644882	0.577324	0.174354	0.175713	-0.714633	1.49813	0.33344	0.164012	-0.59419	1.27091	-0.121772	0.358164	0.249558	0.33732	0.837399	0.905096	-0.303312	0.386559
0.68	0.118869	0.757804	0.070937	0.537522	0.145999	0.217183	-0.576792	1.44278	0.320755	0.101081	-0.600821	1.45246	-0.212167	0.349962	0.327886	0.232478	0.970011	0.814635	-0.439803	0.567939
0.69	0.126689	0.745737	0.0996635	0.483808	0.187023	0.289008	-0.754782	1.30939	0.18167	0.0932152	-0.534506	1.35286	-0.257738	0.470945	0.200982	0.195504	0.946575	0.785126	-0.624823	0.59431
0.7	0.151715	0.762027	0.0996635	0.480331	0.304667	0.356557	-0.983625	1.22727	0.116432	0.108161	-0.510632	1.1235	-0.118036	0.628155	0.0103223	0.2264	0.83054	0.781256	-0.684475	0.459883
0.71	0.220534	0.871233	0.146564	0.505062	0.430757	0.344159	-0.915373	1.28579	0.16083	0.12586	-0.506653	1.08821	0.0590182	0.719746	-0.0503973	0.26236	0.765377	0.792866	-0.673353	0.351826
0.72	0.278404	0.985266	0.202844	0.506608	0.471781	0.254378	-0.628985	1.43415	0.162643	0.150246	-0.457579	1.2379	-0.00821772	0.68557	0.00789355	0.27097	0.78081	0.838339	-0.733005	0.374981
0.73	0.239824	0.994919	0.216915	0.505448	0.38189	0.179561	-0.343934	1.52127	0.0856252	0.197443	-0.255979	1.31245	-0.307791	0.565954	0.0734707	0.280594	0.789956	0.896872	-0.800744	0.401995
0.74	0.155885	0.924931	0.257366	0.527861	0.249767	0.16759	-0.183342	1.51265	0.062973	0.259193	0.0835579	1.2305	-0.471399	0.464794	0.103223	0.34745	0.771093	0.954922	-0.737049	0.33639
0.75	0.127211	0.878473	0.306612	0.557616	0.188833	0.179561	-0.248917	1.52716	0.162643	0.278466	0.285158	1.19578	-0.286873	0.437453	0.116582	0.439124	0.793957	1.00862	-0.567194	0.276573
0.76	0.118869	0.87606	0.221605	0.592781	0.177371	0.175286	-0.503188	1.60384	0.299915	0.228908	0.0702948	1.36937	-0.0478122	0.462059	0.174872	0.438618	0.887128	1.00136	-0.390262	0.326099
0.77	0.0709044	0.841669	0.0463142	0.647654	0.164701	0.185119	-0.719987	1.64422	0.352921	0.160472	-0.34219	1.59987	-0.114301	0.493501	0.273238	0.342385	0.989445	0.910901	-0.305334	0.457953
0.78	0.0479647	0.817535	0.0164152	0.677795	0.176164	0.256943	-0.801621	1.58297	0.295384	0.12114	-0.48941	1.5919	-0.336927	0.521526	0.292061	0.274009	1.02889	0.830115	-0.384195	0.59238
0.79	0.117826	0.905624	0.128976	0.623695	0.229858	0.358695	-0.832401	1.47907	0.214289	0.109734	-0.310358	1.35685	-0.278656	0.588511	0.177301	0.274009	0.994018	0.827696	-0.536863	0.650267
0.8	0.212192	1.01242	0.136598	0.536363	0.31251	0.388194	-0.831063	1.44414	0.195262	0.123107	-0.131305	1.24359	0.0821772	0.709494	0.0461469	0.285152	0.952291	0.850916	-0.62179	0.596239
0.81	0.260156	0.983456	0.0609706	0.526315	0.423517	0.324065	-0.776193	1.51673	0.201151	0.151426	-0.139263	1.38986	0.254749	0.777846	0.00121439	0.294775	0.948861	0.849465	-0.67032	0.502976
0.82	0.27319	0.936394	0.180567	0.587371	0.509186	0.267631	-0.677162	1.60747	0.161736	0.178957	-0.168442	1.5219	-0.056777	0.693773	0.0218591	0.328204	0.933428	0.8514	-0.743115	0.439301
0.83	0.249729	1.05887	0.427967	0.624082	0.463335	0.263784	-0.465716	1.62834	0.117338	0.221042	0.0397895	1.44905	-0.47364	0.53793	0.055862	0.379865	0.877983	0.889132	-0.765358	0.389131
0.84	0.178825	1.20006	0.423863	0.603988	0.306477	0.228299	-0.176651	1.64422	0.141803	0.286332	0.415137	1.35116	-0.457204	0.472996	0.0892578	0.445202	0.861978	0.957825	-0.673353	0.355685
0.85	0.1001	1.1005	0.179981	0.603601	0.183404	0.148352	-0.0963551	1.74539	0.225162	0.314257	0.575621	1.43368	-0.104589	0.539981	0.137834	0.502941	0.938573	1.02894	-0.518664	0.398779
0.86	0.0656908	0.884507	0.100836	0.677409	0.155048	0.134243	-0.361332	1.84022	0.298556	0.25644	0.322295	1.63061	0.0298826	0.62337	0.227699	0.47863	1.04603	1.05941	-0.364986	0.486897
0.87	0.0834169	0.860976	0.232744	0.755854	0.185817	0.230864	-0.714633	1.79666	0.332534	0.172664	-0.0424421	1.73704	-0.218143	0.579625	0.321814	0.375307	1.11634	1.01974	-0.269948	0.540925
0.88	0.119912	1.00457	0.222191	0.753535	0.242527	0.335608	-0.876564	1.67552	0.345672	0.146706	-0.157832	1.67841	-0.377268	0.460009	0.306027	0.308451	1.13806	0.926865	-0.322522	0.585948
0.89	0.138159	1.06491	0.0627294	0.697503	0.305874	0.357839	-0.839092	1.62834	0.342954	0.176598	-0.0875368	1.56686	-0.0859126	0.513324	0.180944	0.33884	1.11577	0.832534	-0.473167	0.677925
0.9	0.163184	1.00095	0.0814896	0.661179	0.38189	0.339883	-0.741399	1.68233	0.300368	0.205703	-0.0623369	1.55548	0.256244	0.801769	0.0850074	0.403164	1.06947	0.792866	-0.596514	0.748676
0.91	0.235653	0.987076	0.259711	0.64379	0.4935	0.348006	-0.698574	1.75129	0.210665	0.19823	-0.0676421	1.63061	0.0993597	0.981535	0.0813643	0.424436	1.0346	0.833501	-0.691552	0.688216
0.92	0.307079	1.10593	0.296059	0.624082	0.545384	0.354847	-0.619616	1.75447	0.12957	0.182891	0.0756	1.64199	-0.324227	0.789465	0.106867	0.394553	1.02146	0.912352	-0.762325	0.515197
0.93	0.287788	1.24229	0.232744	0.648813	0.426534	0.296703	-0.353302	1.73269	0.143615	0.224188	0.376674	1.5828	-0.394451	0.488717	0.112938	0.381385	1.03117	0.95976	-0.725927	0.372408
0.94	0.182474	1.25436	0.320096	0.720303	0.232271	0.200082	-0.101708	1.81617	0.239207	0.317404	0.575621	1.58906	-0.127001	0.46411	0.106259	0.448747	1.07233	0.97524	-0.596514	0.38077
0.95	0.0834169	1.16024	0.432071	0.762423	0.141172	0.163315	-0.218137	2.00582	0.293119	0.360668	0.48941	1.68354	-0.0358592	0.654129	0.128118	0.54498	1.10319	1.01878	-0.482266	0.513911
0.96	0.0609986	1.07697	0.286679	0.775175	0.168321	0.226161	-0.584822	2.08476	0.260953	0.297738	0.253326	1.7746	-0.242049	0.726582	0.214947	0.554603	1.10091	1.08118	-0.380151	0.630329
0.97	0.106357	1.05043	0.0439692	0.811886	0.229858	0.306536	-0.80965	1.92279	0.27681	0.206883	0.0901895	1.84233	-0.330203	0.572106	0.321814	0.471539	1.12892	1.07199	-0.272981	0.665704
0.98	0.159013	1.05948	0.0498318	0.829662	0.288378	0.3215	-0.810988	1.74358	0.408192	0.178171	0.0145895	1.89583	-0.0545358	0.444288	0.327279	0.41228	1.22609	0.967984	-0.273992	0.71523
0.99	0.16162	1.11619	0.220432	0.772084	0.339659	0.317652	-0.780208	1.80574	0.475242	0.204916	-0.0490737	1.87762	0.260726	0.61175	0.210697	0.418865	1.30783	0.85914	-0.423626	0.7937
1	0.138681	1.1898	0.250331	0.694798	0.418691	0.384774	-0.815003	1.9913	0.321661	0.229302	-0.0888632	1.79054	0.186019	0.949409	0.0965442	0.423929	1.27468	0.825277	-0.576293	0.77762
1.01	0.180389	1.22359	0.169428	0.687456	0.527888	0.466859	-0.815003	2.00764	0.117338	0.221042	-0.0212211	1.73021	-0.163607	1.05194	0.0698276	0.41228	1.16035	0.861559	-0.637967	0.652197
1.02	0.289352	1.26401	0.193465	0.741943	0.547797	0.420686	-0.595528	1.85428	0.120056	0.206096	0.160484	1.74785	-0.286126	0.792883	0.0965442	0.421397	1.09062	0.931702	-0.654144	0.540925
1.03	0.332104	1.3334	0.310716	0.78329	0.407832	0.25053	-0.22349	1.81164	0.274091	0.246214	0.385958	1.81842	-0.0866596	0.541348	0.122654	0.460397	1.12663	1.00136	-0.641	0.513268
1.04	0.229396	1.31831	0.369341	0.791019	0.251577	0.140656	-0.124459	2.00809	0.325285	0.340216	0.523895	1.89754	0.00971186	0.605599	0.13419	0.520669	1.20608	1.05119	-0.585392	0.544141
1.05	0.099579	1.20911	0.34296	0.820774	0.223825	0.201365	-0.442966	2.23403	0.232864	0.391347	0.452274	1.92543	-0.16809	0.777162	0.146334	0.584486	1.23924	1.08602	-0.504509	0.593023
1.06	0.0797674	1.153	0.273195	0.896514	0.287171	0.327485	-0.732031	2.2363	0.232864	0.334316	0.228126	1.91233	-0.288367	0.737518	0.208876	0.6012	1.22895	1.09086	-0.375096	0.629685
1.07	0.128775	1.19221	0.169428	0.939021	0.336039	0.36297	-0.702589	2.07025	0.433562	0.239921	0.0397895	1.95957	-0.127001	0.542031	0.327886	0.539915	1.26324	1.0449	-0.202208	0.699793
1.08	0.149108	1.22841	0.0920422	0.886853	0.333022	0.324492	-0.607572	1.9972	0.57763	0.204916	-0.0384632	2.06657	0.0971186	0.498969	0.395892	0.458877	1.35927	0.962662	-0.133457	0.851587
1.09	0.154843	1.22238	0.134839	0.81575	0.329402	0.358695	-0.69456	2.08976	0.425861	0.219862	-0.0702948	2.09162	0.121025	0.735467	0.31392	0.423929	1.43187	0.885262	-0.292191	0.948066
1.1	0.205414	1.23264	0.254435	0.81575	0.421104	0.471134	-0.853813	2.14102	0.169891	0.234808	-0.0756	1.97779	0.00821772	1.03553	0.151799	0.427981	1.39814	0.85527	-0.557084	0.829718
1.11	0.291959	1.31288	0.29899	0.845505	0.584599	0.490373	-0.84846	2.0335	0.141803	0.239921	-0.0358105	1.85827	-0.0254002	1.08065	0.0516117	0.457358	1.29525	0.891551	-0.712784	0.621967
1.12	0.335232	1.42511	0.269092	0.843187	0.629243	0.350572	-0.571439	1.94911	0.305804	0.259193	0.0835579	1.89184	0.0321238	0.840046	0.055862	0.496357	1.23009	0.953955	-0.700651	0.567939
1.13	0.291959	1.45829	0.327717	0.844346	0.453683	0.203075	-0.19271	2.08476	0.354733	0.312684	0.289137	2.04665	-0.00821772	0.63499	0.122046	0.529279	1.24095	0.997976	-0.612691	0.67085
1.14	0.216363	1.36175	0.433829	0.882989	0.25218	0.192387	-0.0682515	2.35472	0.221085	0.377187	0.501348	2.13999	-0.184525	0.676001	0.178516	0.576382	1.30268	1.05119	-0.551017	0.737099
1.15	0.155885	1.26401	0.364065	0.920859	0.235891	0.282167	-0.327875	2.48584	0.167173	0.388593	0.537158	2.10926	-0.252508	0.78263	0.200375	0.638173	1.35984	1.12907	-0.489344	0.677925
1.16	0.110006	1.28875	0.168842	0.944431	0.329402	0.336891	-0.630323	2.35154	0.35881	0.329203	0.313011	2.10812	-0.0739595	0.731366	0.265345	0.634122	1.37985	1.15374	-0.314434	0.621967
1.17	0.0933227	1.34426	0.117837	0.985779	0.366204	0.317652	-0.697236	2.1569	0.582614	0.261947	0.0477474	2.23219	0.0926362	0.614484	0.388605	0.548525	1.42158	1.07489	-0.0960489	0.739671
1.18	0.121997	1.32797	0.203431	1.01901	0.344485	0.33176	-0.69456	2.16416	0.538215	0.236774	-0.0252	2.32553	0.0194237	0.667799	0.413501	0.479643	1.52046	0.972337	-0.0930157	0.977009
1.19	0.173611	1.31107	0.206948	0.974572	0.364394	0.449758	-0.792253	2.31162	0.288136	0.240314	0.00928421	2.23732	-0.0597653	0.909765	0.267166	0.478124	1.57362	0.92493	-0.337687	1.07027
1.2	0.232525	1.35994	0.148323	0.88608	0.469368	0.543386	-0.845783	2.35154	0.179858	0.241494	-0.0198947	2.0808	0.125507	1.08543	0.102616	0.503954	1.49531	0.927832	-0.577304	0.912047
1.21	0.303429	1.42752	0.218673	0.873328	0.609334	0.463438	-0.736046	2.23585	0.309429	0.246214	-0.0968211	2.06088	0.336927	0.994521	0.0540405	0.525733	1.37642	0.95202	-0.671331	0.724878
1.22	0.342009	1.48242	0.384584	0.948295	0.660011	0.297131	-0.537983	2.16008	0.400943	0.279646	-0.123347	2.19292	0.186019	0.794934	0.0892578	0.54498	1.3507	0.972337	-0.67032	0.708155
1.23	0.278404	1.54215	0.436174	0.99544	0.539954	0.244545	-0.322522	2.2785	0.288589	0.352015	0.0185684	2.3022	-0.210673	0.783997	0.130547	0.582967	1.42043	0.994106	-0.614713	0.754465
1.24	0.170483	1.56931	0.341201	0.960274	0.355344	0.318935	-0.157915	2.50399	0.174422	0.419665	0.415137	2.2709	-0.366062	0.89336	0.165765	0.664511	1.48274	1.05409	-0.510576	0.725521
1.25	0.147022	1.50897	0.257953	0.942885	0.265452	0.36981	-0.187357	2.60743	0.277263	0.410619	0.810379	2.21171	-0.133725	0.822274	0.216769	0.736432	1.47531	1.15132	-0.378129	0.692718
1.26	0.197073	1.41726	0.257953	1.02829	0.275105	0.333043	-0.425568	2.49627	0.487475	0.32645	0.639284	2.29366	0.121025	0.614484	0.314528	0.690848	1.46616	1.20309	-0.21333	0.771188
1.27	0.204371	1.39795	0.247986	1.13108	0.31613	0.317652	-0.715972	2.35926	0.554978	0.258407	-0.161811	2.45928	0.056777	0.603548	0.414715	0.563213	1.55133	1.13633	-0.0930157	0.921052
1.28	0.158492	1.44743	0.198741	1.12644	0.3837	0.409998	-0.912697	2.40281	0.450778	0.256833	-0.789158	2.49628	-0.139701	0.86602	0.392856	0.508006	1.67708	1.0091	-0.178954	1.03425
1.29	0.149108	1.48785	0.204603	1.04799	0.471178	0.535263	-0.926079	2.52259	0.345672	0.274926	-0.555726	2.38074	-0.0470651	1.1155	0.251986	0.558655	1.68394	0.937507	-0.400372	1.05098
1.3	0.209064	1.48061	0.269678	1.00549	0.558657	0.558777	-0.753443	2.49627	0.356092	0.261553	0.128653	2.29651	0.261473	1.12644	0.145727	0.610317	1.56734	0.951536	-0.511587	0.990516
1.31	0.282575	1.47941	0.278472	1.00278	0.637086	0.454033	-0.560733	2.37604	0.405021	0.235595	0.283832	2.33806	0.304056	0.976066	0.135405	0.599174	1.49246	0.988301	-0.49541	0.918479
1.32	0.333668	1.55241	0.249745	0.99544	0.634673	0.340738	-0.452334	2.39237	0.352921	0.255654	-0.204253	2.41148	0.00597653	0.904297	0.163943	0.561694	1.52675	0.997976	-0.513609	0.859948
1.33	0.351915	1.67429	0.33358	1.0194	0.501343	0.32834	-0.313154	2.56524	0.243284	0.32999	-0.391263	2.42684	-0.206937	0.981535	0.189445	0.573343	1.57877	1.00668	-0.56315	0.787911
1.34	0.289874	1.7304	0.482489	1.08432	0.353535	0.36981	-0.16996	2.68819	0.257329	0.401573	0.163137	2.40578	-0.0986127	0.97675	0.198553	0.673121	1.58048	1.05506	-0.521697	0.733883
1.35	0.166834	1.66343	0.456107	1.12296	0.309493	0.352282	-0.252932	2.66823	0.412269	0.416912	0.6048	2.42286	0.102348	0.751188	0.217983	0.784548	1.56619	1.14455	-0.357909	0.782765
1.36	0.104793	1.56026	0.25209	1.14499	0.330006	0.314659	-0.567424	2.64327	0.509221	0.365781	0.184358	2.52929	0.101601	0.577574	0.319992	0.782522	1.60621	1.21711	-0.1648	0.92877
1.37	0.148586	1.51259	0.144805	1.19252	0.364997	0.374085	-0.845783	2.70861	0.472977	0.294985	-0.568989	2.67613	-0.0612594	0.733417	0.467541	0.664511	1.70852	1.19002	-0.0616735	1.07027
1.38	0.20385	1.51319	0.231571	1.20527	0.432567	0.493793	-0.904667	2.74853	0.445342	0.262733	-0.729474	2.73874	-0.0575241	1.06697	0.48515	0.576889	1.79883	1.06038	-0.11627	1.13909
1.39	0.198636	1.54095	0.314819	1.13649	0.520046	0.538256	-0.781547	2.64872	0.493364	0.271779	-0.359432	2.65963	0.217396	1.23717	0.319992	0.595629	1.79598	0.937991	-0.279047	1.12752
1.4	0.186124	1.59344	0.280817	1.07929	0.609334	0.501488	-0.64772	2.51533	0.494723	0.287512	-0.254653	2.54409	0.405657	1.13601	0.151192	0.63868	1.71367	0.912352	-0.429692	1.05934
1.41	0.252857	1.65679	0.246814	1.10905	0.67992	0.470706	-0.588836	2.54482	0.370589	0.295772	-0.61939	2.51677	0.195731	0.948042	0.132369	0.63716	1.65422	0.956857	-0.500465	0.9873
1.42	0.368599	1.73704	0.289611	1.15233	0.648549	0.449758	-0.468393	2.72494	0.229693	0.309931	-0.7812	2.56856	-0.124013	0.924119	0.218591	0.626524	1.66394	1.01829	-0.498443	0.924268
1.43	0.404572	1.83055	0.35234	1.13224	0.500137	0.392042	-0.219475	2.84381	0.240566	0.349262	-0.262611	2.62377	-0.106083	1.09363	0.268988	0.658433	1.69309	1.07828	-0.46609	0.855446
1.44	0.298737	1.85047	0.418587	1.12296	0.37827	0.31808	-0.119106	2.80207	0.412722	0.409439	0.366063	2.65052	0.138207	1.1449	0.231342	0.741497	1.70052	1.14504	-0.442836	0.833577
1.45	0.160056	1.74488	0.468419	1.20991	0.363187	0.299696	-0.370699	2.76124	0.545464	0.45113	0.177726	2.67499	0.218143	0.874222	0.198553	0.827093	1.70452	1.21711	-0.386217	0.906258
1.46	0.116784	1.61395	0.413311	1.30845	0.388526	0.372375	-0.724001	2.87829	0.51058	0.426745	-0.644589	2.75012	0.0724654	0.631572	0.301169	0.831145	1.7331	1.23792	-0.208274	1.01753
1.47	0.137117	1.58741	0.259711	1.2926	0.418691	0.480112	-0.832401	3.02257	0.453496	0.349655	-0.990758	2.85484	-0.0478122	0.814756	0.496079	0.743016	1.79426	1.16148	0.0151656	1.11401
1.48	0.150672	1.6411	0.167083	1.21261	0.471781	0.538256	-0.705266	2.96767	0.515563	0.290658	-0.534506	2.87647	0.0440769	1.17224	0.549513	0.663498	1.88172	1.04055	0.0424637	1.20727
1.49	0.187688	1.66705	0.208707	1.20334	0.531508	0.543386	-0.602219	2.76441	0.579442	0.283579	-0.139263	2.79451	0.272679	1.20231	0.37039	0.656914	1.94745	0.970402	-0.191087	1.2523
1.5	0.278404	1.68877	0.292542	1.24198	0.585805	0.537828	-0.690545	2.68365	0.486115	0.308751	-0.433705	2.72963	0.376521	0.99042	0.163336	0.674641	1.91944	0.970402	-0.433736	1.1719
1.51	0.36912	1.80461	0.335338	1.2188	0.653978	0.517734	-0.789576	2.82339	0.313053	0.335103	-0.92179	2.74443	0.213661	1.02801	0.136012	0.68629	1.81541	1.00426	-0.501476	1.03232
1.52	0.391017	1.9476	0.3711	1.17899	0.674491	0.458308	-0.595528	2.97992	0.26503	0.360668	-0.790484	2.79736	0	1.3274	0.22952	0.714146	1.74339	1.05264	-0.473167	0.972507
1.53	0.326369	1.94881	0.446727	1.2273	0.567103	0.374513	-0.171298	2.97947	0.389617	0.410226	-0.0915158	2.82752	-0.00597653	1.37319	0.273238	0.770873	1.7634	1.1223	-0.435759	0.999521
1.54	0.227833	1.82211	0.478971	1.30226	0.419294	0.327485	0.0321184	2.93909	0.515563	0.471582	0.358105	2.82354	0.107577	0.958295	0.241057	0.84634	1.84456	1.20647	-0.364986	1.0394
1.55	0.173611	1.75996	0.396309	1.30574	0.369824	0.372375	-0.25427	3.03663	0.501972	0.479055	0.0663158	2.84346	0.10683	0.579625	0.263523	0.888378	1.90915	1.26162	-0.243661	1.05805
1.56	0.166834	1.80642	0.311302	1.3069	0.412658	0.474982	-0.711957	3.1791	0.456668	0.412585	-0.485432	2.94818	0.0194237	0.753923	0.427466	0.839755	1.92687	1.23646	-0.0829053	1.07413
1.57	0.156928	1.81064	0.314233	1.38303	0.471781	0.530988	-0.876564	3.16367	0.544558	0.337856	-0.586232	3.08136	0.0321238	1.23307	0.573193	0.758211	1.96231	1.14939	0.0343754	1.13459
1.58	0.153279	1.76177	0.314233	1.43172	0.510996	0.5203	-0.741399	3.00941	0.65646	0.311504	-0.36739	3.09958	0.172572	1.36431	0.490614	0.7339	2.04119	1.07296	-0.00808832	1.25101
1.59	0.212713	1.80461	0.260298	1.361	0.533318	0.538256	-0.62497	2.92684	0.573553	0.323697	-0.457579	2.98404	0.311526	1.06903	0.27506	0.740484	2.06577	1.04055	-0.192098	1.34041
1.6	0.318548	1.91382	0.253849	1.27985	0.582186	0.598537	-0.681177	3.00941	0.377385	0.335889	-0.807727	2.88956	0.340662	0.925486	0.182766	0.725289	1.99318	1.04055	-0.375096	1.30054
1.61	0.387889	1.93674	0.339442	1.30999	0.679317	0.586566	-0.729354	3.1242	0.319396	0.344149	-0.793137	2.92599	0.252508	1.19684	0.234378	0.724783	1.90573	1.0686	-0.4853	1.16804
1.62	0.375897	1.91563	0.433829	1.37337	0.726375	0.467714	-0.550027	3.13191	0.428579	0.379547	-0.323621	3.0438	0.132978	1.45043	0.268988	0.780496	1.88515	1.11649	-0.526752	1.0677
1.63	0.298737	2.00613	0.48073	1.36061	0.627433	0.365535	-0.232858	3.09788	0.518282	0.45821	0.0623369	3.12462	0.0971186	1.28092	0.226484	0.862547	1.92687	1.15761	-0.478222	1.04647
1.64	0.215841	2.10809	0.483075	1.33125	0.474195	0.383919	-0.0936785	3.16594	0.48974	0.528613	0.0397895	3.10982	0.167343	0.905664	0.206447	0.939027	1.97889	1.19293	-0.334655	1.08378
1.65	0.19238	1.99587	0.423863	1.38341	0.415071	0.477974	-0.275683	3.32065	0.43764	0.508947	-0.183032	3.07169	0.23159	0.813389	0.319992	0.965871	2.00233	1.25001	-0.142557	1.14681
1.66	0.206978	1.79556	0.323613	1.47693	0.448253	0.527568	-0.582145	3.39007	0.499254	0.414552	-0.289137	3.1212	0.176308	1.06629	0.525225	0.897495	2.02348	1.30225	0.0181987	1.21049
1.67	0.200201	1.81487	0.26147	1.51403	0.501343	0.502771	-0.770841	3.29978	0.652382	0.360668	-0.269242	3.24129	0.067983	1.25426	0.609625	0.800249	2.10579	1.2592	0.0606625	1.26966
1.68	0.189252	1.98984	0.27554	1.49818	0.545988	0.499778	-0.84043	3.18363	0.707654	0.379547	-0.387284	3.30105	0.125507	1.15105	0.455397	0.787587	2.21553	1.11649	-0.0404416	1.34041
1.69	0.218969	2.03449	0.323613	1.48195	0.585805	0.592979	-0.863181	3.18318	0.564492	0.39646	-0.7056	3.24983	0.398186	1.05535	0.259273	0.83621	2.22239	1.00862	-0.159744	1.4028
1.7	0.272669	1.95303	0.337097	1.45722	0.653978	0.693875	-0.780208	3.25895	0.401396	0.374827	-0.838232	3.18552	0.546105	1.27476	0.243486	0.845833	2.09664	1.02942	-0.230517	1.39444
1.71	0.31542	1.96208	0.320096	1.40814	0.737837	0.652405	-0.55538	3.28753	0.412269	0.366175	-0.550421	3.18381	0.319744	1.54134	0.33578	0.809873	1.98575	1.12859	-0.354875	1.30311
1.72	0.360778	2.07431	0.347063	1.39307	0.722152	0.495503	-0.317169	3.26076	0.505143	0.409439	-0.168442	3.21284	0.0664889	1.41625	0.343673	0.801769	2.00861	1.19293	-0.504509	1.18798
1.73	0.385282	2.15697	0.456107	1.45142	0.586409	0.41128	-0.196725	3.28889	0.506502	0.482595	-0.0252	3.24243	0.164354	1.03758	0.263523	0.867612	2.1115	1.18035	-0.462046	1.12173
1.74	0.31542	2.17688	0.548736	1.5063	0.475401	0.464721	-0.215461	3.41411	0.440811	0.546312	-0.0676421	3.26861	0.338421	0.920701	0.244093	0.982078	2.1618	1.15858	-0.23355	1.14231
1.75	0.197073	2.15154	0.500663	1.51325	0.458509	0.531843	-0.313154	3.53571	0.446248	0.560078	-0.144568	3.29252	0.203949	1.1736	0.368568	1.05451	2.12293	1.22485	-0.0667287	1.23236
1.76	0.162142	2.06646	0.363479	1.56194	0.472988	0.524575	-0.450995	3.55748	0.559056	0.499114	-0.21619	3.35683	-0.0141942	1.3561	0.553763	1.00993	2.09664	1.34628	-0.025276	1.32498
1.77	0.219491	1.97294	0.288438	1.65546	0.49531	0.495075	-0.681177	3.50349	0.685908	0.415732	-0.34219	3.4809	0.0978656	1.16814	0.620554	0.895469	2.18753	1.35305	0.0272981	1.3893
1.78	0.265891	1.98742	0.300163	1.64773	0.55564	0.534408	-0.944815	3.45268	0.706294	0.386627	-0.614084	3.56969	0.447492	0.929587	0.494865	0.835197	2.33271	1.19002	0.073806	1.47034
1.79	0.256507	2.10689	0.318923	1.5318	0.638293	0.669506	-0.995669	3.42183	0.600282	0.403933	-0.854148	3.51335	0.601388	1.11072	0.329708	0.856469	2.36587	1.03571	-0.0313423	1.5398
1.8	0.239824	2.17627	0.337097	1.47963	0.726375	0.795199	-0.736046	3.40277	0.492911	0.424385	-0.761305	3.36764	0.413875	1.55979	0.300562	0.885339	2.25669	1.04151	-0.25276	1.50121
1.81	0.283096	2.14611	0.377549	1.53799	0.792134	0.735345	-0.437613	3.43362	0.477055	0.439331	-0.408505	3.29365	0.158378	1.67189	0.363103	0.896482	2.16523	1.1402	-0.406439	1.36614
1.82	0.373812	2.18834	0.414483	1.58049	0.738441	0.499351	-0.322522	3.51257	0.492911	0.45231	-0.187011	3.37277	0.148666	1.30347	0.361889	0.915222	2.19667	1.20889	-0.394306	1.25101
1.83	0.406136	2.34762	0.448486	1.56619	0.582186	0.371093	-0.275683	3.55839	0.481585	0.475122	-0.189663	3.53156	0.325721	0.994521	0.286597	0.944092	2.25383	1.22679	-0.27197	1.22721
1.84	0.316984	2.37115	0.521182	1.58629	0.49169	0.507474	-0.194048	3.56565	0.497442	0.533726	-0.187011	3.60042	0.357097	1.12371	0.268988	0.993727	2.23325	1.25533	-0.172888	1.27545
1.85	0.202807	2.17869	0.568082	1.66396	0.526682	0.661383	-0.248917	3.64187	0.573553	0.599016	-0.160484	3.53327	0.189008	1.37866	0.386177	1.07173	2.19667	1.32886	-0.14559	1.33527
1.86	0.168398	2.06345	0.477799	1.71458	0.578566	0.593406	-0.533968	3.78615	0.660084	0.58171	-0.248021	3.5253	0.133725	1.33833	0.551334	1.10971	2.2504	1.36804	-0.0707729	1.38286
1.87	0.188731	2.16058	0.317165	1.69603	0.580979	0.462583	-0.827048	3.82472	0.712184	0.481809	-0.442989	3.6858	0.316756	1.10047	0.621769	1.04235	2.37387	1.28677	0.112226	1.47291
1.88	0.22314	2.22695	0.264988	1.6686	0.574343	0.551936	-0.90199	3.69813	0.691797	0.406686	-0.606127	3.81101	0.490822	1.05604	0.556799	0.934975	2.4659	1.15036	0.232539	1.62663
1.89	0.275276	2.14369	0.328303	1.67285	0.609937	0.798619	-0.761473	3.57155	0.605266	0.410226	-0.614084	3.74214	0.474387	1.32535	0.44386	0.888378	2.47161	1.09666	0.0829053	1.70382
1.9	0.328975	2.14007	0.382239	1.66667	0.713102	0.866596	-0.595528	3.58289	0.530061	0.453097	-0.496042	3.6175	0.411633	1.61858	0.372818	0.900534	2.4196	1.14165	-0.255793	1.58676
1.91	0.368599	2.31746	0.386929	1.64	0.825316	0.64984	-0.576792	3.68089	0.51058	0.484955	-0.439011	3.60327	0.452722	1.60354	0.330315	0.930923	2.37158	1.19631	-0.482266	1.40473
1.92	0.387367	2.4508	0.423863	1.65507	0.819886	0.44762	-0.598205	3.75802	0.507862	0.503834	-0.4536	3.67498	0.512487	1.32535	0.284775	0.961312	2.35272	1.20937	-0.406439	1.34556
1.93	0.344095	2.40253	0.541701	1.71729	0.672078	0.511749	-0.398803	3.78161	0.505143	0.542379	-0.290463	3.7245	0.43031	1.17224	0.296312	1.00943	2.34014	1.21566	-0.154689	1.39766
1.94	0.262763	2.31082	0.620845	1.74704	0.536335	0.670789	-0.0669132	3.81247	0.535497	0.600983	0.0702948	3.70629	0.232337	1.31031	0.406821	1.09857	2.34415	1.27903	-0.0212319	1.44976
1.95	0.225747	2.30478	0.521182	1.74009	0.532112	0.648985	-0.0802959	3.90683	0.60436	0.616322	0.19099	3.70059	0.160619	1.42924	0.541619	1.16998	2.38873	1.38788	-0.0677397	1.46391
1.96	0.231482	2.32651	0.354099	1.78221	0.591838	0.522865	-0.550027	3.99712	0.694515	0.556538	-0.157832	3.83434	0.336927	1.26998	0.613875	1.12237	2.45789	1.41545	-0.0313423	1.47934
1.97	0.224183	2.29815	0.318337	1.8622	0.617177	0.561342	-0.939462	3.97943	0.764737	0.484169	-0.584905	4.04436	0.515475	1.06903	0.596874	1.01145	2.5322	1.29258	0.170866	1.55846
1.98	0.222098	2.27945	0.371686	1.86838	0.615367	0.770402	-0.859166	3.8846	0.731665	0.464503	-0.673769	4.06769	0.457204	1.19958	0.52401	0.979039	2.58708	1.14939	0.238606	1.69546
1.99	0.271626	2.32651	0.365824	1.79728	0.652168	0.884552	-0.602219	3.82335	0.606172	0.484955	-0.510632	3.85426	0.348133	1.59397	0.467541	1.01095	2.58022	1.13391	0.0181987	1.78164
2	0.345137	2.36512	0.341787	1.7625	0.7493	0.762707	-0.560733	3.84196	0.534138	0.499508	-0.416463	3.70344	0.463181	1.78946	0.434145	1.00842	2.5242	1.21083	-0.263882	1.72118
2.01	0.394666	2.36572	0.413311	1.79573	0.839795	0.583573	-0.675824	3.90366	0.569022	0.503048	-0.494716	3.81101	0.637994	1.55706	0.367354	0.988662	2.47904	1.2592	-0.380151	1.58547
2.02	0.402487	2.42003	0.525285	1.81505	0.818076	0.57716	-0.650397	3.95493	0.602548	0.531759	-0.5544	4.00167	0.549093	1.23717	0.296919	1.02614	2.47104	1.25146	-0.319489	1.51022
2.03	0.348266	2.53828	0.556943	1.80076	0.696813	0.691738	-0.359993	3.98079	0.570835	0.606096	-0.311684	4.03241	0.277908	1.26314	0.329708	1.11478	2.48647	1.24759	-0.197153	1.50378
2.04	0.261199	2.56603	0.521182	1.81583	0.611747	0.705418	-0.0334566	4.03523	0.547729	0.679252	0.131305	3.92029	0.180043	1.49759	0.461469	1.19278	2.51677	1.3008	-0.103126	1.51407
2.05	0.224183	2.43812	0.491869	1.87843	0.600285	0.604522	-0.0762811	4.15229	0.607531	0.658013	0.257305	3.88727	0.366809	1.47572	0.581087	1.19936	2.54478	1.39707	-0.0272981	1.55331
2.06	0.244516	2.32832	0.465487	1.94142	0.583995	0.586139	-0.525938	4.22397	0.724416	0.554178	-0.147221	4.0529	0.589435	1.18249	0.622376	1.12643	2.57965	1.44593	0.115259	1.64979
2.07	0.274233	2.36693	0.409793	1.97774	0.578566	0.719954	-0.912697	4.14911	0.790108	0.496361	-0.610106	4.2521	0.558058	1.0909	0.602339	1.0621	2.64767	1.36369	0.27197	1.76814
2.08	0.282575	2.43571	0.366996	1.99281	0.652772	0.839234	-0.90199	4.03614	0.737554	0.533333	-0.700295	4.24413	0.338421	1.38686	0.549513	1.07477	2.72369	1.21663	0.235573	1.85304
2.09	0.262763	2.43028	0.407448	1.96963	0.761969	0.823843	-0.711957	4.03932	0.636073	0.58053	-0.588884	4.08022	0.341409	1.71153	0.494258	1.09705	2.72197	1.15858	-0.0212319	1.88391
2.1	0.254422	2.43028	0.483661	1.9078	0.839795	0.764417	-0.65575	4.12189	0.611155	0.564011	-0.568989	4.04208	0.688048	1.72452	0.445682	1.06717	2.64024	1.21566	-0.247705	1.8569
2.11	0.330018	2.49363	0.48542	1.86684	0.874183	0.7657	-0.681177	4.15773	0.643775	0.517207	-0.588884	4.17242	0.89872	1.52015	0.389213	1.03931	2.58536	1.28677	-0.259837	1.77007
2.12	0.446802	2.56181	0.458452	1.90161	0.835572	0.780663	-0.5246	4.13278	0.620216	0.52704	-0.421769	4.2208	0.626041	1.4142	0.363711	1.07679	2.61737	1.30371	-0.141546	1.64529
2.13	0.455144	2.60827	0.534079	1.97658	0.729994	0.723374	-0.137841	4.13868	0.576724	0.623401	-0.0570316	4.11379	0.233085	1.50033	0.406214	1.15175	2.68654	1.29306	-0.0859385	1.54688
2.14	0.327411	2.64749	0.647227	2.0075	0.636483	0.629746	0.0802959	4.23396	0.624294	0.727629	0.163137	4.07111	0.245038	1.55022	0.475435	1.21456	2.70769	1.31967	-0.122336	1.55138
2.15	0.222619	2.63059	0.60912	2.00518	0.590632	0.631029	-0.211446	4.3746	0.721245	0.720156	-0.029179	4.21169	0.565529	1.39643	0.527653	1.24191	2.67167	1.40433	-0.0606625	1.66973
2.16	0.227833	2.53466	0.450831	2.06662	0.588822	0.757577	-0.733369	4.43948	0.756582	0.604129	-0.363411	4.39439	0.6746	1.24742	0.593838	1.21152	2.67453	1.47592	0.19412	1.81509
2.17	0.265891	2.44355	0.384584	2.16168	0.646135	0.855053	-0.936785	4.3678	0.746162	0.52822	-0.473495	4.4587	0.445251	1.34038	0.670952	1.14922	2.79571	1.43674	0.402394	1.91478
2.18	0.279447	2.45321	0.437347	2.14738	0.736027	0.80546	-0.77887	4.26662	0.766096	0.561651	-0.4788	4.41544	0.339168	1.57005	0.662451	1.12288	2.94261	1.3129	0.29118	1.97653
2.19	0.286746	2.54311	0.462556	2.04498	0.800581	0.742613	-0.662441	4.26934	0.787389	0.599803	-0.632653	4.37447	0.6619	1.67394	0.547691	1.13858	2.94376	1.22776	-0.0111214	1.98618
2.2	0.298737	2.60646	0.433243	2.00943	0.854878	0.835814	-0.754782	4.34284	0.737554	0.57699	-0.798442	4.38926	1.01601	1.6343	0.434145	1.14618	2.79342	1.2205	-0.158733	1.91543
2.21	0.333146	2.61068	0.45259	2.05387	0.907968	0.970057	-0.788238	4.37596	0.617498	0.554178	-0.698969	4.38756	0.850161	1.62951	0.398928	1.14263	2.68654	1.24566	-0.103126	1.81573
2.22	0.410828	2.66679	0.52294	2.07435	0.86453	0.912341	-0.483114	4.35464	0.532326	0.58643	-0.348821	4.32836	0.362327	1.69445	0.43961	1.15226	2.74598	1.29161	-0.0636956	1.75463
2.23	0.473391	2.78807	0.583325	2.07357	0.722152	0.709266	-0.00669132	4.36144	0.595752	0.656833	0.0132632	4.34885	0.235326	1.68283	0.505794	1.17049	2.85116	1.35402	-0.100093	1.73212
2.24	0.421255	2.79169	0.636088	2.12845	0.62864	0.622478	0.129812	4.46262	0.749334	0.727629	0.137937	4.52187	0.577482	1.50648	0.536154	1.21253	2.85973	1.40529	-0.0899826	1.75141
2.25	0.279968	2.64628	0.658952	2.21385	0.638896	0.743896	-0.30111	4.62187	0.807776	0.751621	-0.0769263	4.66132	0.810566	1.30826	0.537368	1.30268	2.80886	1.45512	0.0374085	1.82216
2.26	0.190295	2.56784	0.57629	2.24747	0.679317	0.892675	-0.781547	4.70308	0.744803	0.704424	-0.380653	4.63001	0.6111	1.3315	0.593838	1.37511	2.82143	1.4856	0.228495	1.91478
2.27	0.216363	2.61853	0.435588	2.22776	0.714309	0.885834	-0.770841	4.62187	0.730306	0.629694	-0.4788	4.55659	0.369798	1.57483	0.721349	1.327	2.93175	1.43819	0.372063	2.00612
2.28	0.285182	2.64206	0.379308	2.21114	0.751713	0.796054	-0.537983	4.50119	0.817743	0.58761	-0.469516	4.5896	0.521452	1.75186	0.786319	1.19784	3.05979	1.33176	0.365997	2.09809
2.29	0.313856	2.62034	0.426794	2.21385	0.795151	0.837951	-0.603557	4.50482	0.853081	0.576204	-0.537158	4.68351	0.896479	1.69581	0.68006	1.12086	3.09752	1.25775	0.199175	2.13861
2.3	0.33054	2.67705	0.483075	2.2096	0.86453	0.997846	-0.869872	4.58285	0.735742	0.58761	-0.602147	4.70002	0.999574	1.60285	0.490007	1.14213	3.01178	1.24856	-0.00303312	2.06465
2.31	0.402487	2.78927	0.507698	2.19337	0.94115	1.02649	-0.844445	4.59919	0.582614	0.627334	-0.555726	4.60269	0.722413	1.70538	0.39407	1.21304	2.8986	1.28677	-0.117281	1.93151
2.32	0.475998	2.83814	0.551081	2.20457	0.933307	0.859755	-0.394788	4.57196	0.578083	0.674532	-0.405853	4.5344	0.478869	1.88378	0.447504	1.25862	2.86945	1.34628	-0.141546	1.84661
2.33	0.434289	2.84116	0.641364	2.24979	0.80239	0.718672	0.0762811	4.61461	0.709919	0.718977	-0.179053	4.62318	0.56777	1.83525	0.55862	1.26166	2.92261	1.38739	-0.0798722	1.85432
2.34	0.316463	2.84297	0.684161	2.28263	0.668458	0.754584	0.091002	4.75843	0.794638	0.765387	0.0530527	4.77344	0.747066	1.54407	0.611446	1.30116	2.98548	1.41642	0.073806	1.93923
2.35	0.254943	2.80617	0.600326	2.29732	0.646739	0.8884	-0.353302	4.90226	0.757942	0.774434	0.0901895	4.80645	0.684312	1.33628	0.610232	1.40044	3.01349	1.48027	0.243661	2.02541
2.36	0.253379	2.74281	0.48542	2.34678	0.710689	0.965782	-0.740061	4.9136	0.746162	0.719763	-0.1512	4.77401	0.510246	1.45385	0.666701	1.43234	3.03521	1.52913	0.344765	2.0505
2.37	0.242952	2.71929	0.458452	2.41556	0.775242	0.92816	-0.740061	4.8097	0.861688	0.652507	-0.444316	4.86166	0.570758	1.71017	0.782069	1.34067	3.11638	1.46625	0.376107	2.0743
2.38	0.24243	2.74764	0.469591	2.4117	0.777052	0.890965	-0.666456	4.74845	0.950485	0.625761	-0.600821	5.01077	0.843437	1.77784	0.796034	1.24393	3.21584	1.33708	0.346787	2.18042
2.39	0.295087	2.78083	0.456693	2.33673	0.746283	0.990151	-0.806974	4.78203	0.85444	0.627334	-0.644589	4.99711	0.997333	1.70128	0.661237	1.22924	3.19355	1.27565	0.249727	2.29491
2.4	0.374333	2.78988	0.470177	2.30698	0.798167	1.11755	-0.880578	4.80653	0.675488	0.637561	-0.61939	4.81954	0.903202	1.76416	0.523403	1.25963	3.06322	1.31483	0.0899826	2.27047
2.41	0.442631	2.80798	0.539355	2.36417	0.94477	1.05	-0.61694	4.77704	0.622935	0.665093	-0.550421	4.71311	0.757525	1.95077	0.494865	1.28344	3.00092	1.38643	-0.0879606	2.12511
2.42	0.474434	2.87555	0.610292	2.40899	1.01113	0.852915	-0.2623	4.78747	0.722604	0.71111	-0.448295	4.80816	0.743331	1.97264	0.541012	1.30066	3.05979	1.41642	-0.165811	1.99969
2.43	0.422819	2.96304	0.660711	2.3831	0.871167	0.813155	-0.124459	4.89409	0.815025	0.774827	-0.255979	4.98175	0.788902	1.74298	0.576229	1.33409	3.12153	1.39417	-0.0475189	1.97267
2.44	0.313335	2.98717	0.681816	2.36456	0.670268	0.972195	-0.202078	5.03202	0.778328	0.834217	0.0145895	5.04321	0.746319	1.50784	0.578658	1.41411	3.11981	1.40142	0.170866	2.03892
2.45	0.259635	2.9202	0.634329	2.42175	0.611747	1.07053	-0.355978	5.10552	0.700858	0.831464	0.133958	4.99427	0.657418	1.50921	0.621769	1.49363	3.11695	1.5093	0.314434	2.14312
2.46	0.290395	2.83633	0.545218	2.50831	0.693796	0.982028	-0.460363	5.07149	0.76519	0.765781	-0.0756	5.0176	0.69253	1.68966	0.761424	1.46831	3.19069	1.60702	0.374085	2.21322
2.47	0.31542	2.81884	0.505353	2.55661	0.782482	0.889682	-0.541997	4.9989	0.950938	0.708357	-0.439011	5.17981	0.850161	1.77373	0.886506	1.3584	3.3193	1.52817	0.425648	2.24088
2.48	0.297173	2.86167	0.519423	2.56627	0.80601	0.978608	-0.733369	4.99663	1.01482	0.690658	-0.667137	5.27884	0.955497	1.68146	0.817286	1.29661	3.38789	1.34966	0.415538	2.30585
2.49	0.298737	2.90512	0.526458	2.5512	0.819886	1.17099	-0.922064	5.03701	0.847191	0.694591	-0.673769	5.15932	0.939809	1.70333	0.612661	1.33206	3.32273	1.29161	0.284102	2.4139
2.5	0.36547	2.90089	0.524699	2.50792	0.903745	1.22743	-0.789576	5.01478	0.664161	0.71111	-0.550421	4.99939	0.912167	2.03621	0.515509	1.38474	3.20669	1.37917	0.112226	2.43384
2.51	0.436375	2.88339	0.553426	2.46966	0.991224	1.06497	-0.417539	4.96305	0.685002	0.728023	-0.442989	5.03866	0.936821	2.30278	0.585944	1.38828	3.1804	1.44786	0.0111214	2.29748
2.52	0.456708	2.95097	0.614982	2.49169	0.936323	0.894385	-0.206093	4.99391	0.822274	0.740215	-0.366063	5.2003	0.945785	2.04783	0.662451	1.35536	3.24156	1.42029	0.0232539	2.13347
2.53	0.437417	3.08974	0.698231	2.56279	0.781275	0.942695	-0.23152	5.10098	0.850815	0.786233	-0.169768	5.25551	0.850161	1.53929	0.63027	1.35333	3.28843	1.38304	0.122336	2.10838
2.54	0.374333	3.15007	0.759201	2.60607	0.701639	1.10601	-0.297095	5.19898	0.747975	0.870009	0.0954947	5.18664	0.71046	1.44906	0.568943	1.43994	3.28215	1.44303	0.219396	2.21322
2.55	0.281011	3.06078	0.706438	2.6111	0.712499	1.12311	-0.347949	5.26341	0.712184	0.905014	0.107432	5.16501	0.69253	1.84414	0.627233	1.55897	3.27814	1.57993	0.28208	2.31614
2.56	0.242952	2.9377	0.549322	2.6679	0.731804	1.00725	-0.45501	5.2929	0.851268	0.834611	-0.212211	5.28851	0.828496	2.08542	0.815464	1.5696	3.33588	1.65152	0.386217	2.35151
2.57	0.29613	2.88762	0.458452	2.7676	0.754126	1.00169	-0.675824	5.25569	1.01618	0.740215	-0.5544	5.47178	0.965209	1.81064	0.949047	1.45818	3.44219	1.5659	0.542929	2.39461
2.58	0.345137	2.90029	0.52294	2.7761	0.810837	1.15902	-0.930094	5.18628	1.00938	0.717797	-0.692337	5.5452	1.00182	1.49896	0.865254	1.38068	3.51307	1.42368	0.591459	2.51102
2.59	0.32689	2.93951	0.606189	2.69225	0.891679	1.27702	-0.943477	5.17312	0.861688	0.755555	-0.660505	5.45015	1.019	1.73819	0.665487	1.41512	3.48907	1.36804	0.39835	2.59206
2.6	0.321676	2.96726	0.583911	2.65476	0.976141	1.24196	-0.632999	5.21259	0.775157	0.788986	-0.600821	5.31754	1.0937	2.28091	0.576836	1.46577	3.4119	1.38304	0.099082	2.51038
2.61	0.392581	2.98114	0.541701	2.68336	1.00631	1.1633	-0.357317	5.23981	0.813666	0.78112	-0.537158	5.29705	1.12508	2.38002	0.636949	1.44501	3.37132	1.39368	-0.024265	2.34637
2.62	0.471306	3.05414	0.598567	2.69031	0.909175	1.14876	-0.345272	5.24753	0.839942	0.761848	-0.289137	5.37616	1.01227	1.91932	0.695847	1.39638	3.39075	1.41255	0.103126	2.28012
2.63	0.482775	3.17119	0.719922	2.68722	0.771019	1.16458	-0.339919	5.28836	0.785124	0.811405	0.112737	5.45869	0.847173	1.5926	0.66488	1.41715	3.41876	1.47689	0.275003	2.34444
2.64	0.431161	3.15731	0.794963	2.74982	0.74568	1.13294	-0.183342	5.37638	0.75477	0.930972	0.103453	5.50138	0.79936	1.79561	0.629055	1.53466	3.42676	1.57025	0.288147	2.42805
2.65	0.357129	3.00829	0.766823	2.85455	0.800581	1.07908	-0.1539	5.47619	0.839489	0.990363	-0.631326	5.52016	0.921879	2.06286	0.70374	1.66786	3.44048	1.6491	0.235573	2.44413
2.66	0.295087	2.93589	0.657193	2.90903	0.816266	1.11584	-0.437613	5.53835	0.97359	0.90698	-1.11145	5.58618	1.04216	1.92753	0.867076	1.68711	3.48564	1.63798	0.353864	2.43577
2.67	0.281011	2.98234	0.539942	2.89667	0.799977	1.24752	-0.80965	5.52837	1.03067	0.786233	-0.24139	5.71253	0.992103	1.6548	0.980622	1.57112	3.56966	1.52962	0.627856	2.52775
2.68	0.323241	2.98295	0.493041	2.8673	0.819283	1.34372	-0.927418	5.45714	0.969966	0.753195	0.937706	5.77286	0.905444	1.74708	0.927796	1.46932	3.66569	1.44109	0.758281	2.71877
2.69	0.367556	2.91779	0.537597	2.85802	0.888663	1.33516	-0.706604	5.37139	0.883434	0.78584	0.202926	5.68464	1.01377	2.1483	0.757173	1.48147	3.69599	1.43287	0.545962	2.79339
2.7	0.387367	2.94795	0.625535	2.85802	0.982778	1.28728	-0.460363	5.34507	0.858517	0.807865	-2.0916	5.56797	1.23565	2.36566	0.637556	1.52959	3.61196	1.4377	0.187043	2.62744
2.71	0.434811	3.10301	0.683574	2.85571	1.03828	1.27617	-0.491143	5.42855	0.861688	0.809832	-2.53326	5.5674	1.26329	2.17701	0.641806	1.53516	3.50336	1.42513	0.0262871	2.42548
2.72	0.515621	3.2273	0.69999	2.87232	0.99243	1.29797	-0.572777	5.5506	0.826351	0.831857	0.26659	5.66643	1.06009	1.8954	0.678238	1.52554	3.48392	1.45222	0.135479	2.42805
2.73	0.516663	3.22368	0.75158	2.91058	0.86453	1.2813	-0.305124	5.59461	0.785124	0.9117	2.45368	5.74213	0.883779	1.90224	0.675202	1.55491	3.5428	1.53542	0.317467	2.56441
2.74	0.404051	3.14042	0.812551	2.9357	0.769812	1.20049	0.0976933	5.59461	0.817743	1.00413	0.441663	5.74326	0.905444	2.082	0.686739	1.64608	3.60739	1.6225	0.382174	2.62229
2.75	0.307079	3.06862	0.749821	2.96159	0.772829	1.1757	0.0267653	5.6545	0.923302	1.00413	-2.66987	5.75351	1.03319	2.02527	0.784497	1.7413	3.64054	1.67136	0.373074	2.57727
2.76	0.311249	3.0469	0.598567	3.03308	0.823506	1.29113	-0.5246	5.73435	1.02071	0.9117	-1.65392	5.86165	1.07503	1.75391	0.942976	1.73573	3.66283	1.6462	0.488333	2.58177
2.77	0.335232	3.05113	0.536424	3.10882	0.868754	1.41639	-0.91805	5.72936	1.04245	0.837757	1.78522	5.98344	0.99285	1.7211	1.01402	1.63646	3.73257	1.55961	0.72896	2.72006
2.78	0.311771	3.05897	0.579807	3.09529	0.895299	1.42494	-0.80965	5.66267	0.991259	0.830284	1.55577	5.96295	0.97268	2.07175	0.89865	1.56251	3.83546	1.49043	0.800744	2.87764
2.79	0.316984	3.06017	0.611465	3.01955	0.909778	1.40528	-0.503188	5.61321	0.931457	0.84169	-2.20964	5.83604	1.16766	2.39847	0.729242	1.56758	3.85775	1.47592	0.550006	2.89501
2.8	0.410828	3.04931	0.614982	2.99405	0.94658	1.44675	-0.448319	5.61321	0.910164	0.83933	-3.20703	5.80302	1.40224	2.34242	0.694632	1.61721	3.76687	1.47882	0.228495	2.78309
2.81	0.508322	3.06983	0.664228	3.0466	1.02079	1.46727	-0.662441	5.64588	0.895214	0.85113	0.193642	5.90376	1.37087	2.06901	0.751709	1.66077	3.66912	1.48898	0.137502	2.69948
2.82	0.519792	3.16154	0.763305	3.10379	1.06905	1.40186	-0.697236	5.68943	0.851268	0.903834	2.30248	5.98287	1.12209	1.98699	0.743208	1.66229	3.64797	1.51801	0.236584	2.70784
2.83	0.459836	3.25868	0.829552	3.12041	1.00631	1.33217	-0.289065	5.75341	0.834053	0.988789	-0.0278526	5.94929	1.01078	2.14899	0.681274	1.65165	3.70056	1.54655	0.311401	2.70655
2.84	0.39206	3.25083	0.796722	3.11925	0.860911	1.345	0.135165	5.8632	0.892042	1.05015	-2.50143	5.89864	1.1587	2.20025	0.717706	1.71598	3.77144	1.5896	0.336676	2.66861
2.85	0.347223	3.14223	0.698231	3.1378	0.755936	1.41981	-0.0147209	5.973	0.968607	1.02458	-1.03983	5.96239	1.31035	1.97195	0.87922	1.81778	3.81145	1.67184	0.445869	2.70848
2.86	0.325326	3.05414	0.639605	3.20079	0.769209	1.47454	-0.57813	5.97073	0.999414	0.949458	1.78655	6.12801	1.25507	1.78604	1.03102	1.80157	3.83546	1.72699	0.677397	2.85513
2.87	0.33054	3.04147	0.660711	3.2858	0.86453	1.46214	-0.873887	5.86547	1.01482	0.916813	1.41253	6.23956	1.12732	1.94735	1.03891	1.67445	3.91148	1.66313	0.839164	2.97991
2.88	0.360257	3.05474	0.687092	3.31942	0.94477	1.45273	-0.719987	5.80558	1.05604	0.929399	-1.67514	6.1963	1.18485	2.26518	0.911401	1.62785	4.01608	1.53397	0.725927	3.00564
2.89	0.379547	3.0638	0.676539	3.26146	0.971315	1.54936	-0.55538	5.84415	1.06057	0.930579	-3.00808	6.09443	1.42914	2.38343	0.790569	1.71699	4.0178	1.4706	0.438792	2.99213
2.9	0.394145	3.08612	0.678298	3.19112	1.00932	1.6883	-0.634337	5.89587	0.967247	0.91524	-0.744063	6.08191	1.54643	2.30756	0.782676	1.80005	3.89776	1.50059	0.27197	2.99921
2.91	0.45358	3.11749	0.712301	3.20658	1.08655	1.67975	-0.698574	5.90585	0.848097	0.917993	1.75472	6.15362	1.35817	2.26177	0.825787	1.77524	3.81717	1.55767	0.30129	2.9857
2.92	0.547423	3.14947	0.746304	3.28464	1.09439	1.52328	-0.425568	5.90948	0.826351	0.958897	0.882	6.19972	1.1445	2.29389	0.825787	1.70534	3.86861	1.57848	0.35993	2.89308
2.93	0.560979	3.19834	0.790859	3.33488	0.982778	1.43905	0.0307801	5.96075	0.916054	1.02615	-1.76533	6.19061	1.1968	2.23989	0.796034	1.70635	3.95492	1.56445	0.336676	2.78309
2.94	0.437939	3.23816	0.853589	3.34106	0.859101	1.52328	0.115091	6.05875	1.00304	1.08004	-1.87011	6.19403	1.33949	2.03416	0.812428	1.80866	3.95892	1.5867	0.3205	2.79081
2.95	0.313856	3.18085	0.855934	3.36579	0.812647	1.62802	-0.309139	6.1445	0.996242	1.08161	0.737432	6.25834	1.28122	1.89472	0.912008	1.913	3.90977	1.68442	0.462046	2.95032
2.96	0.320634	3.03966	0.76096	3.44076	0.839192	1.62674	-0.693221	6.16854	0.960905	1.03638	1.79848	6.35737	1.12433	2.05603	1.04741	1.89527	3.93377	1.76472	0.741093	3.11241
2.97	0.382154	2.95097	0.662469	3.49524	0.899522	1.57843	-0.685192	6.13497	1.02478	0.988789	-0.500021	6.4325	1.20427	2.34037	1.1136	1.78537	4.06924	1.71296	0.928135	3.14264
2.98	0.386846	2.96907	0.654848	3.46394	0.956232	1.60878	-0.584822	6.08325	1.15526	0.96991	-2.6208	6.45299	1.53821	2.38685	1.03163	1.7408	4.18985	1.58138	0.839164	3.12077
2.99	0.377462	3.02156	0.708783	3.41719	1.00088	1.7396	-0.662441	6.03788	1.16387	0.977777	-1.45895	6.43478	1.74813	2.24331	0.884685	1.80107	4.16242	1.5122	0.569216	3.16901
3	0.424384	3.04147	0.740441	3.43767	1.07086	1.85119	-0.746752	6.02018	0.998507	0.998229	0.8568	6.41827	1.58602	2.25493	0.823965	1.84564	4.03609	1.53542	0.390262	3.23268
3.01	0.489553	3.04751	0.719922	3.47708	1.13481	1.81699	-0.603557	6.06102	0.845379	1.00846	0.753347	6.40917	1.31782	2.45315	0.857361	1.82437	3.98636	1.57702	0.390262	3.17673
3.02	0.520313	3.08612	0.706438	3.47438	1.09077	1.69001	-0.256947	6.1504	0.863954	1.00924	-1.17114	6.39437	1.3619	2.50852	0.884078	1.80664	4.05838	1.60073	0.437781	3.02944
3.03	0.515099	3.12835	0.785583	3.47515	0.955629	1.64042	0.0575454	6.21891	0.987634	1.04464	-1.58097	6.41656	1.58976	2.30073	0.876791	1.83753	4.1064	1.63217	0.454968	2.96769
3.04	0.464528	3.08974	0.929216	3.5393	0.875993	1.69685	0.0521923	6.24159	1.05197	1.12212	0.189663	6.5082	1.53223	2.082	0.886506	1.90186	4.0641	1.70909	0.499454	3.08347
3.05	0.381111	2.98234	0.969081	3.63281	0.905555	1.74046	-0.287727	6.28515	1.02071	1.16932	1.35417	6.61121	1.25283	2.0779	0.949047	1.96871	4.04352	1.79955	0.608646	3.23912
3.06	0.328975	2.90451	0.837174	3.68459	0.966488	1.73789	-0.595528	6.38042	1.02388	1.12606	0.0782527	6.6778	1.24237	2.22759	1.06806	1.98188	4.12183	1.79616	0.754236	3.27128
3.07	0.338881	2.89124	0.694713	3.67764	0.987604	1.77124	-0.619616	6.42715	1.12898	1.03756	-1.87011	6.72675	1.52999	2.3226	1.17978	1.91655	4.23558	1.6791	0.882639	3.25262
3.08	0.386846	2.89667	0.672436	3.64518	0.969505	1.8747	-0.564748	6.34549	1.19875	0.994296	-1.75737	6.75862	1.6794	2.30961	1.15549	1.85121	4.29846	1.57944	0.927125	3.35168
3.09	0.436375	2.884	0.705852	3.63011	0.985794	1.988	-0.642367	6.21936	1.1086	1.01593	0.129979	6.75691	1.56361	2.36019	1.00612	1.85121	4.30189	1.57557	0.817932	3.50926
3.1	0.476519	2.89667	0.728716	3.65097	1.09559	2.01493	-0.753443	6.19713	0.957734	1.05762	0.875368	6.71992	1.5016	2.55431	0.899865	1.87856	4.2693	1.60363	0.589437	3.49768
3.11	0.523441	2.98838	0.773858	3.69116	1.21445	1.9337	-0.677162	6.30012	0.912429	1.0765	-0.618063	6.65561	1.64803	2.68282	0.918081	1.90186	4.23044	1.6104	0.392284	3.30022
3.12	0.558893	3.09577	0.855934	3.7271	1.19997	1.86316	-0.382744	6.41082	0.974496	1.09026	-1.8091	6.63739	1.75785	2.55705	0.972121	1.93225	4.20014	1.62395	0.355886	3.15422
3.13	0.513535	3.09879	0.944458	3.73638	1.05698	1.89394	-0.0628985	6.44349	1.02342	1.15319	-0.562358	6.72903	1.62636	2.32465	0.981836	1.97479	4.18528	1.67619	0.494399	3.22046
3.14	0.406136	2.99562	0.974944	3.72826	0.935117	1.93798	0.0267653	6.46436	1.01799	1.23815	1.34488	6.85082	1.4	2.22896	0.980015	2.03709	4.22415	1.76956	0.68043	3.40185
3.15	0.351915	2.9208	0.902834	3.76111	0.918828	1.91617	-0.172636	6.55147	1.0352	1.24405	1.01065	6.89749	1.38581	2.27202	1.04073	2.08926	4.31103	1.85179	0.778501	3.49318
3.16	0.368599	2.94313	0.799067	3.8581	0.960455	1.90634	-0.450995	6.6354	1.12174	1.15949	-1.05973	6.91457	1.59573	2.32534	1.18768	2.0614	4.37448	1.82567	0.829053	3.44494
3.17	0.36912	2.96364	0.76096	3.93848	1.01053	1.98757	-0.606234	6.61272	1.2051	1.08436	-1.89531	6.97888	1.69957	2.35199	1.29454	1.97125	4.41449	1.69361	0.934202	3.42886
3.18	0.355043	2.92623	0.761547	3.9292	1.0594	2.1154	-0.675824	6.51336	1.18426	1.07807	-0.618063	7.03011	1.58527	2.39847	1.21925	1.92566	4.47508	1.59734	1.0161	3.57744
3.19	0.407179	2.91115	0.738683	3.87433	1.10223	2.19706	-0.724001	6.45075	1.08776	1.10836	0.562358	7.00791	1.57407	2.5133	1.03891	1.95555	4.49795	1.61524	0.90286	3.75174
3.2	0.500502	2.94554	0.729302	3.86312	1.12697	2.18081	-0.654411	6.47116	1.02071	1.12134	-0.122021	6.95839	1.83928	2.65889	0.955119	1.99657	4.43793	1.6641	0.617746	3.71444
3.21	0.55003	2.96485	0.801412	3.90718	1.1505	2.10471	-0.452334	6.53151	1.00893	1.11976	-1.5319	6.94985	2.02679	2.69375	0.999445	2.00923	4.36648	1.67281	0.389251	3.49961
3.22	0.551073	2.98415	0.928043	3.95471	1.18911	2.07179	-0.287727	6.58232	1.01255	1.15398	-1.43773	7.01531	1.83479	2.56798	1.04256	2.01278	4.34476	1.66845	0.390262	3.38641
3.23	0.516663	3.08129	1.00953	3.98021	1.1873	2.10899	-0.214122	6.62769	1.02388	1.24562	0.210884	7.10979	1.53074	2.41829	1.02798	2.0457	4.36648	1.7057	0.57326	3.48417
3.24	0.442631	3.16817	0.982565	3.98562	1.08232	2.12994	-0.101708	6.71026	1.05197	1.32311	1.14461	7.12572	1.50833	2.36088	1.02555	2.12674	4.41278	1.78794	0.761314	3.6231
3.25	0.38059	3.07466	0.878798	3.99451	0.938133	2.11326	0.0187357	6.81915	1.0864	1.294	0.0570316	7.0671	1.71676	2.37386	1.11542	2.19714	4.46994	1.86195	0.850285	3.64047
3.26	0.385803	2.89546	0.796722	4.05441	0.897712	2.14062	-0.109738	6.85137	1.13351	1.19685	-1.40192	7.0984	1.83405	2.42034	1.28422	2.15004	4.52138	1.86679	0.922069	3.6096
3.27	0.43064	2.87193	0.783238	4.1572	1.00691	2.23425	-0.532629	6.76834	1.21053	1.15437	-1.14461	7.27825	1.73992	2.48938	1.38016	2.02747	4.5854	1.79955	1.04542	3.69578
3.28	0.445759	2.96666	0.789101	4.20357	1.13541	2.32532	-0.891284	6.67896	1.2581	1.18584	0.0756	7.40005	1.66745	2.53996	1.27268	1.99809	4.66657	1.71538	1.08485	3.8836
3.29	0.413956	2.99381	0.790859	4.15256	1.1698	2.37619	-0.87121	6.68939	1.19468	1.21101	0.0437684	7.30785	1.85347	2.58439	1.08627	2.08318	4.68772	1.65781	0.901848	3.98715
3.3	0.398837	2.95881	0.825449	4.10039	1.17221	2.39201	-0.567424	6.76562	1.06782	1.19567	-1.16583	7.15304	2.09477	2.69785	1.0377	2.13889	4.61398	1.64668	0.623812	3.90739
3.31	0.471827	2.96907	0.877039	4.12551	1.24401	2.35995	-0.32386	6.80781	1.00485	1.18741	-1.44436	7.15873	2.02903	2.80653	1.11178	2.10141	4.53567	1.68684	0.503498	3.76075
3.32	0.59591	3.03484	0.906938	4.17845	1.29891	2.30779	-0.283712	6.79148	1.03249	1.23382	-0.208232	7.29134	1.77129	2.74502	1.1476	2.06292	4.53281	1.74682	0.623812	3.70672
3.33	0.635011	3.1187	0.948562	4.20511	1.20178	2.30864	-0.227505	6.79148	1.08821	1.31131	0.775895	7.36989	1.72348	2.53791	1.10995	2.11711	4.58826	1.7802	0.7967	3.75496
3.34	0.535432	3.18869	1.02184	4.23487	1.01415	2.37534	-0.0575454	6.87269	1.12627	1.3644	0.2016	7.33232	1.88485	2.39574	1.0966	2.23462	4.64085	1.79181	0.82602	3.80899
3.35	0.417606	3.16335	1.02536	4.30327	0.920637	2.44716	-0.0281036	7.00381	1.13623	1.35732	-0.925769	7.29931	1.93565	2.44222	1.18585	2.29743	4.65742	1.82954	0.793667	3.8315
3.36	0.387367	3.03544	0.900489	4.38596	0.993637	2.46298	-0.322522	7.07776	1.15209	1.30423	-0.949642	7.40404	1.83629	2.58576	1.35283	2.24171	4.66143	1.88663	0.928135	3.88553
3.37	0.409264	2.93227	0.78441	4.42345	1.1155	2.42236	-0.72534	7.0206	1.22594	1.26057	-0.0875368	7.58502	1.83255	2.64112	1.45484	2.14801	4.70201	1.88421	1.20213	4.02253
3.38	0.429076	2.94313	0.811964	4.39717	1.14869	2.40911	-0.867196	6.89765	1.31201	1.25782	0.0517263	7.6408	2.02156	2.59533	1.36498	2.13484	4.78375	1.79326	1.28301	4.18011
3.39	0.439503	3.01191	0.908697	4.3705	1.13843	2.51984	-0.689206	6.84638	1.27532	1.26568	-0.936379	7.52697	2.2158	2.63702	1.19071	2.1865	4.83977	1.68877	1.00194	4.21291
3.4	0.44993	3.06199	0.930974	4.39176	1.2247	2.70325	-0.489805	6.89265	1.12491	1.2649	-1.56373	7.43249	2.20982	2.83934	1.14517	2.20119	4.80776	1.66023	0.658187	4.09263
3.41	0.504672	3.10181	0.893454	4.41958	1.35682	2.77507	-0.45501	6.96026	1.02796	1.27748	-0.752021	7.48258	2.03949	2.96374	1.21986	2.17941	4.72259	1.71393	0.605614	3.97686
3.42	0.617807	3.17783	0.908111	4.42035	1.31761	2.67589	-0.366685	6.99564	1.05786	1.31799	0.446968	7.58673	1.95507	2.7915	1.2484	2.1865	4.678	1.79181	0.783557	3.98329
3.43	0.680369	3.25385	1.00074	4.43195	1.10766	2.55618	-0.0588836	7.00653	1.13533	1.37109	0.464211	7.63738	2.0365	2.52902	1.198	2.22145	4.71115	1.84357	0.895782	4.04439
3.44	0.585483	3.23213	1.08399	4.49532	0.985191	2.55276	0.160592	7.03239	1.16976	1.42222	-0.450948	7.63169	2.07834	2.51809	1.18768	2.26653	4.78375	1.87308	0.871517	4.06755
3.45	0.429597	3.13198	1.07461	4.59154	1.07448	2.63741	-0.0883255	7.11951	1.17112	1.45447	-0.82099	7.62031	1.98421	2.68555	1.27815	2.33693	4.83348	1.91468	0.872528	4.08106
3.46	0.370163	3.07466	0.98022	4.65105	1.20902	2.72292	-0.571439	7.2293	1.22367	1.43717	-0.2772	7.69259	1.91846	2.72656	1.4178	2.39264	4.83348	1.93645	1.03025	4.15502
3.47	0.400923	3.07164	0.882315	4.63366	1.19695	2.76524	-0.761473	7.24972	1.32968	1.36991	0.0450948	7.85252	2.00811	2.60968	1.50524	2.36377	4.86777	1.88082	1.2547	4.29202
3.48	0.443152	3.05656	0.852416	4.59425	1.08715	2.79431	-0.599543	7.15943	1.35007	1.30147	-0.533179	7.93619	2.16873	2.58644	1.47002	2.27565	5.0021	1.7831	1.32345	4.42066
3.49	0.474955	3.05052	0.893454	4.61241	1.09559	2.86186	-0.44698	7.0637	1.22503	1.27984	-1.16185	7.85537	2.26809	2.78261	1.35526	2.21335	5.11356	1.72215	1.12327	4.44961
3.5	0.525527	3.11146	0.962046	4.66033	1.27719	2.93668	-0.528615	7.03512	1.09818	1.32153	-0.905874	7.74723	2.26062	3.03141	1.26904	2.21335	5.02897	1.73279	0.834109	4.3647
3.51	0.609986	3.20317	0.99898	4.68119	1.42922	2.94779	-0.632999	7.0696	1.0941	1.38722	-0.212211	7.74382	2.1889	3.08404	1.2484	2.27311	4.84548	1.79278	0.714806	4.26501
3.52	0.660036	3.27074	0.996049	4.69124	1.35441	2.91701	-0.429583	7.14627	1.15118	1.42969	-0.0636632	7.81382	2.15753	2.89539	1.2569	2.35162	4.79975	1.84454	0.787601	4.24443
3.53	0.58444	3.30393	1.03767	4.72138	1.13903	2.90974	0.0227505	7.2234	1.17021	1.46116	-0.442989	7.87244	2.17844	2.70059	1.29393	2.39416	4.91579	1.86195	0.908926	4.29588
3.54	0.458272	3.25928	1.11447	4.74998	1.04009	2.92086	0.235535	7.26514	1.16704	1.50206	-0.519916	7.89236	2.13586	2.70059	1.36316	2.42202	5.02496	1.89727	0.989809	4.36535
3.55	0.421255	3.14284	1.08516	4.7751	1.12998	2.93112	-0.0896638	7.30371	1.21552	1.51976	-0.0928421	7.92708	2.06414	2.78193	1.4427	2.46457	5.03354	1.97564	1.0808	4.42066
3.56	0.441588	3.08371	0.960287	4.83847	1.2253	2.96105	-0.602219	7.34499	1.32787	1.48161	0.0875368	8.054	2.1269	2.758	1.53135	2.46608	5.0101	2.00321	1.23852	4.46697
3.57	0.424905	3.13378	0.906352	4.92812	1.19936	3.02432	-0.753443	7.33456	1.40081	1.41947	-0.452274	8.19686	2.28079	2.6876	1.59025	2.40328	5.08155	1.91081	1.35985	4.54737
3.58	0.417606	3.19291	0.938596	4.95208	1.14627	3.12479	-0.568763	7.25698	1.32651	1.38918	-1.07829	8.16271	2.31366	2.76279	1.55442	2.34959	5.21245	1.78842	1.29413	4.66572
3.59	0.486946	3.18567	0.944458	4.89334	1.19514	3.23979	-0.468393	7.18302	1.18426	1.4057	-0.988105	7.99936	2.26436	2.9945	1.46274	2.34098	5.22331	1.76182	1.10507	4.7339
3.6	0.574534	3.16033	0.929802	4.85972	1.32244	3.27827	-0.57813	7.17576	1.14665	1.43166	-0.408505	7.97546	2.35027	3.16401	1.40202	2.34503	5.09813	1.82325	0.969588	4.67858
3.61	0.619371	3.18929	0.991359	4.91807	1.42138	3.19832	-0.606234	7.21887	1.20963	1.44425	-0.206905	8.13653	2.49819	3.08473	1.37044	2.35922	5.02153	1.87647	0.905892	4.57181
3.62	0.631883	3.27859	1.10568	4.99381	1.40991	3.12393	-0.357317	7.25834	1.2359	1.4765	-0.558379	8.25833	2.4444	2.87899	1.34676	2.40227	5.06555	1.87453	0.858374	4.53772
3.63	0.593824	3.36668	1.15961	5.01082	1.29106	3.16968	-0.0160592	7.28329	1.19286	1.55673	-0.717537	8.21791	2.21505	2.81952	1.37226	2.47368	5.12842	1.86727	0.881627	4.58725
3.64	0.490596	3.37573	1.11271	5.00811	1.16618	3.26545	0.135165	7.33638	1.17112	1.63894	-0.224147	8.14051	2.08058	2.92068	1.46213	2.55928	5.14672	1.93065	1.03328	4.65092
3.65	0.41917	3.2804	1.03767	5.04173	1.12395	3.3035	-0.0147209	7.43483	1.23545	1.6354	0.3024	8.18661	2.16051	2.93093	1.56899	2.61803	5.14843	2.03949	1.23044	4.70302
3.66	0.448366	3.1911	1.0066	5.10742	1.14748	3.29324	-0.32386	7.48882	1.36049	1.55123	0.0517263	8.34768	2.32412	2.78603	1.65643	2.58663	5.19302	2.07384	1.36895	4.7712
3.67	0.515099	3.20679	1.01246	5.17003	1.20359	3.30221	-0.559395	7.42394	1.4511	1.4942	-0.726821	8.46777	2.38389	2.73886	1.6959	2.49141	5.30448	1.97564	1.43972	4.86961
3.68	0.523441	3.2635	1.03122	5.20326	1.30253	3.37489	-0.673147	7.32186	1.41123	1.50836	-1.09421	8.43988	2.32412	2.95075	1.65279	2.43975	5.40279	1.84309	1.41647	4.97316
3.69	0.496852	3.27436	1.05116	5.19592	1.40388	3.50187	-0.732031	7.29826	1.27396	1.53589	-0.752021	8.34597	2.34504	3.21664	1.56232	2.46051	5.36392	1.80536	1.2638	5.02976
3.7	0.529176	3.26652	1.04236	5.17118	1.42379	3.60276	-0.642367	7.33955	1.19603	1.53313	-0.286484	8.34483	2.53554	3.25971	1.50342	2.49394	5.22445	1.85905	1.07777	4.9976
3.71	0.613114	3.28764	0.999566	5.17157	1.36527	3.59379	-0.370699	7.36178	1.22865	1.5233	-0.283832	8.42167	2.64984	3.0984	1.48217	2.51116	5.17587	1.9021	0.985765	4.91142
3.72	0.650131	3.32746	1.02184	5.21099	1.32545	3.51427	-0.115091	7.34182	1.25584	1.54769	-0.542463	8.43476	2.50416	2.99245	1.48459	2.5218	5.26275	1.89533	1.01711	4.85932
3.73	0.617285	3.38538	1.16958	5.26702	1.34295	3.47536	-0.0107061	7.34046	1.22684	1.62124	-0.423095	8.40118	2.30395	3.04782	1.5271	2.54712	5.34735	1.90017	1.10406	4.87926
3.74	0.560979	3.44994	1.2968	5.31184	1.31399	3.51384	-0.0160592	7.4194	1.2282	1.71602	0.0941684	8.44899	2.32412	3.06422	1.57992	2.61246	5.33477	1.97128	1.17887	4.94229
3.75	0.49998	3.44571	1.22879	5.35049	1.16859	3.58823	-0.13115	7.55143	1.30612	1.75339	0.261284	8.56282	2.50939	2.92068	1.62061	2.70565	5.2879	2.0719	1.26077	5.01883
3.76	0.448366	3.33832	1.05585	5.40652	1.0606	3.6592	-0.355978	7.62357	1.39628	1.6881	-0.265263	8.63624	2.5968	2.82225	1.69833	2.73604	5.32334	2.11012	1.39119	5.10952
3.77	0.463485	3.23213	0.987841	5.45019	1.1698	3.70281	-0.599543	7.56005	1.43162	1.60315	-0.859453	8.67096	2.52583	2.94939	1.81552	2.65754	5.46396	2.04094	1.55397	5.22079
3.78	0.536996	3.23696	1.04236	5.43975	1.39423	3.7276	-0.762811	7.45071	1.41259	1.59331	-0.867411	8.70283	2.52433	3.1688	1.84527	2.56536	5.58285	1.92678	1.61969	5.33078
3.79	0.560979	3.3172	1.08985	5.41966	1.48714	3.79173	-0.781547	7.43301	1.36774	1.6232	-0.504	8.69543	2.73874	3.27201	1.72565	2.55877	5.53941	1.86679	1.46095	5.37001
3.8	0.514057	3.36064	1.08868	5.44903	1.43043	3.90845	-0.630323	7.4861	1.3179	1.63264	-0.409832	8.63681	2.92924	3.24809	1.57446	2.60841	5.39936	1.8755	1.16977	5.31599
3.81	0.527091	3.35823	1.08985	5.4954	1.40207	3.98155	-0.390773	7.51468	1.25765	1.63894	-0.653874	8.59412	2.81121	3.21254	1.52528	2.6388	5.36335	1.89823	1.007	5.2433
3.82	0.639182	3.41313	1.11154	5.50815	1.43887	3.94136	-0.184681	7.51105	1.20192	1.66529	-0.679074	8.62941	2.546	3.20776	1.58235	2.63474	5.46224	1.92581	1.08889	5.2105
3.83	0.704873	3.52596	1.1643	5.51124	1.40931	3.85757	-0.0321184	7.53873	1.22367	1.71091	-0.202926	8.74324	2.50566	3.18657	1.66068	2.63626	5.52055	1.99547	1.2638	5.23108
3.84	0.628234	3.53139	1.26104	5.56302	1.27779	3.84816	0.0414862	7.62312	1.3247	1.77817	0.233432	8.83202	2.69765	3.09976	1.68801	2.7016	5.46853	2.09415	1.32851	5.31084
3.85	0.504672	3.41313	1.3308	5.65654	1.18911	3.93837	-0.0843107	7.73064	1.39809	1.83559	-0.0185684	8.80812	2.80224	2.98835	1.6959	2.82721	5.43709	2.15462	1.3093	5.4189
3.86	0.452537	3.36547	1.25517	5.72223	1.25909	4.05038	-0.373376	7.78736	1.41123	1.81907	-0.657853	8.78422	2.6857	2.99177	1.79426	2.89711	5.52397	2.11786	1.40434	5.48836
3.87	0.466092	3.4071	1.07519	5.72494	1.40388	4.11109	-0.62497	7.75378	1.43479	1.74159	-0.8316	8.89805	2.56767	3.13121	1.97035	2.82062	5.65716	2.01337	1.66518	5.53338
3.88	0.498937	3.37754	0.965564	5.70871	1.44129	4.15	-0.707942	7.69843	1.46197	1.68495	-0.474821	9.02497	2.68645	3.25629	2.02864	2.68995	5.71775	1.94758	1.82796	5.63565
3.89	0.534911	3.30634	1.00191	5.72648	1.36286	4.23764	-0.615602	7.69026	1.42618	1.68456	-0.3276	8.98626	2.96062	3.29183	1.85984	2.64589	5.67888	1.95096	1.63586	5.75529
3.9	0.570363	3.36064	1.12034	5.76087	1.36467	4.32357	-0.450995	7.68436	1.33693	1.71996	-0.657853	8.85593	3.10256	3.33489	1.63639	2.68641	5.61314	1.9529	1.25976	5.74692
3.91	0.62667	3.49459	1.21179	5.78329	1.52816	4.31417	-0.390773	7.66123	1.25221	1.76283	-0.879347	8.82235	2.96585	3.42853	1.59207	2.7406	5.60514	1.93693	1.07878	5.60992
3.92	0.693924	3.55552	1.24931	5.81343	1.64279	4.25645	-0.405494	7.69525	1.2359	1.78879	-0.530527	8.91057	2.74173	3.42853	1.71776	2.78163	5.63258	1.97418	1.17382	5.52052
3.93	0.686625	3.55854	1.29504	5.85323	1.49076	4.26287	-0.206093	7.80596	1.30748	1.82183	0.0278526	8.9783	2.70513	3.25902	1.8313	2.81759	5.61314	2.08061	1.34468	5.59191
3.94	0.585483	3.55733	1.33373	5.87062	1.22048	4.3287	0.179327	7.90577	1.39356	1.89262	0.1764	8.9561	2.83736	3.07311	1.83312	2.87279	5.58742	2.1822	1.44073	5.74114
3.95	0.502066	3.5157	1.26866	5.8853	1.16256	4.38172	0.212784	7.94298	1.41984	1.941	-0.183032	8.9635	2.90982	3.0567	1.82766	2.93661	5.65373	2.20009	1.49937	5.81832
3.96	0.503108	3.43787	1.15082	5.95525	1.34958	4.39925	-0.310477	7.93118	1.43751	1.89813	-0.590211	9.1092	2.83736	3.18589	1.95031	2.94168	5.77834	2.13382	1.62676	5.80931
3.97	0.517185	3.40951	1.11447	6.05649	1.50524	4.4219	-0.810988	7.91167	1.50909	1.81789	-0.640611	9.27311	2.77983	3.27064	2.10576	2.88444	5.86865	2.05062	1.80875	5.84919
3.98	0.485382	3.45356	1.13734	6.08741	1.46361	4.51382	-0.770841	7.92755	1.54397	1.79351	-0.496042	9.24124	2.88592	3.26586	2.08815	2.84038	5.88351	2.01192	1.84515	6.01063
3.99	0.485382	3.49398	1.13382	6.03872	1.36225	4.65961	-0.425568	7.95432	1.45789	1.82537	-0.562358	9.05627	3.07716	3.33694	1.91328	2.82518	5.83092	2.00611	1.62676	6.15214
4	0.591217	3.4789	1.13734	6.01514	1.40991	4.72801	-0.289065	7.90849	1.33104	1.85172	-0.789158	8.99822	3.18101	3.53927	1.77605	2.811	5.78291	2.01047	1.34671	6.09682
4.01	0.722078	3.47347	1.21296	6.07388	1.59091	4.65704	-0.444304	7.81231	1.28392	1.8588	-0.790484	9.13595	3.12946	3.63838	1.77666	2.82721	5.78977	2.03465	1.25976	5.92445
4.02	0.733548	3.54708	1.32728	6.15233	1.682	4.58308	-0.503188	7.82728	1.34418	1.88397	-0.506653	9.24864	3.01366	3.47843	1.85498	2.89964	5.79548	2.07722	1.35783	5.88199
4.03	0.624584	3.64965	1.39529	6.17513	1.55531	4.63011	-0.157915	8.00967	1.43162	1.95909	-0.198947	9.20595	2.95614	3.24535	1.91145	2.98473	5.76748	2.11157	1.4559	6.02093
4.04	0.533347	3.68102	1.36774	6.15735	1.36708	4.73443	0.268991	8.16756	1.43705	2.04759	-0.0411158	9.14449	2.97706	3.1729	1.92117	3.04348	5.78748	2.14156	1.47713	6.156
4.05	0.532304	3.60017	1.26221	6.16508	1.32183	4.79086	0.177989	8.12536	1.38677	2.05427	-0.0636632	9.21392	2.99947	3.25492	1.97217	3.06982	5.88809	2.19235	1.5388	6.15793
4.06	0.545859	3.46864	1.16841	6.23154	1.39182	4.79813	-0.392112	7.99969	1.43026	1.97168	-0.267916	9.35735	2.9905	3.33626	2.12883	3.04196	5.9784	2.2238	1.76123	6.12576
4.07	0.533347	3.38779	1.1602	6.32583	1.45034	4.81608	-0.766826	8.02419	1.58067	1.9115	-0.551747	9.43418	3.00694	3.34241	2.2527	2.9746	6.01327	2.16188	2.00793	6.22546
4.08	0.54221	3.41072	1.20886	6.38032	1.47025	4.89005	-0.645044	8.15168	1.64228	1.93313	-0.777221	9.40857	3.11078	3.34378	2.17923	2.93661	6.0407	2.04723	1.9685	6.43643
4.09	0.582354	3.46985	1.25517	6.3637	1.50825	5.00505	-0.417539	8.13444	1.50456	1.97601	-0.854148	9.36418	3.26916	3.45998	1.99525	2.95282	6.04813	1.99934	1.62373	6.56314
4.1	0.618328	3.44994	1.27569	6.32931	1.59995	5.08457	-0.440289	7.98517	1.33195	1.97522	-0.701621	9.37727	3.33938	3.67187	1.91267	2.98929	6.00412	2.04433	1.34266	6.49238
4.11	0.656387	3.36668	1.27335	6.3409	1.68623	5.07645	-0.543335	7.97065	1.31428	1.95005	-0.435032	9.41768	3.24227	3.75731	1.96853	3.01664	5.96068	2.11205	1.36794	6.35603
4.12	0.7153	3.38719	1.28566	6.38921	1.65063	5.04737	-0.366685	8.14034	1.40851	1.96893	-0.303726	9.41085	3.13021	3.5837	2.04625	3.02981	5.96811	2.13817	1.53072	6.34574
4.13	0.745539	3.53199	1.36011	6.43055	1.49558	5.07345	0.0829724	8.25558	1.4656	2.05899	-0.275874	9.39377	3.17503	3.34788	2.04989	3.04855	6.00355	2.13382	1.58329	6.44993
4.14	0.66525	3.59957	1.43515	6.46765	1.39061	5.12347	0.315831	8.20885	1.4434	2.16047	-0.164463	9.44955	3.27215	3.29935	2.01771	3.10882	6.02641	2.15559	1.55498	6.5194
4.15	0.526569	3.49036	1.39529	6.52407	1.42379	5.1534	-0.00401479	8.17573	1.42754	2.16952	-0.0968211	9.54517	3.23106	3.41418	2.0754	3.19188	6.03499	2.23589	1.62676	6.53612
4.16	0.484861	3.36969	1.27335	6.59517	1.48714	5.19188	-0.496496	8.27917	1.49776	2.08299	-0.269242	9.60208	3.11526	3.49279	2.25816	3.20961	6.06242	2.30555	1.85526	6.6088
4.17	0.558893	3.35401	1.21707	6.63768	1.4799	5.26841	-0.66378	8.38579	1.61555	2.02635	-0.586232	9.64249	3.16756	3.45724	2.40085	3.12857	6.14016	2.25573	2.08376	6.76896
4.18	0.619892	3.36788	1.26104	6.63382	1.47145	5.3522	-0.603557	8.33044	1.65723	2.06057	-0.828947	9.71193	3.41932	3.45519	2.32738	3.05513	6.23048	2.11834	2.07364	6.91046
4.19	0.607379	3.38176	1.31966	6.62725	1.56134	5.40992	-0.623631	8.16075	1.57297	2.09715	-0.880674	9.74323	3.60758	3.62266	2.13308	3.07387	6.24534	2.04239	1.77943	6.93554
4.2	0.600602	3.43244	1.33842	6.65043	1.71096	5.45438	-0.658426	8.08453	1.44657	2.08063	-0.763958	9.67322	3.53213	3.84685	2.05657	3.1311	6.16989	2.08206	1.49027	6.87058
4.21	0.664729	3.48493	1.3267	6.6798	1.77974	5.50141	-0.507203	8.21202	1.38677	2.0704	-0.571642	9.5759	3.34984	3.88581	2.12944	3.14782	6.10358	2.14688	1.48219	6.82685
4.22	0.750752	3.52113	1.3179	6.69603	1.67597	5.53176	-0.155239	8.37717	1.40851	2.11249	-0.378	9.57761	3.36105	3.68896	2.19319	3.13921	6.11215	2.17349	1.63586	6.84228
4.23	0.773692	3.57845	1.37536	6.71612	1.49558	5.52749	0.195387	8.35857	1.46333	2.18721	-0.1512	9.7068	3.5254	3.4839	2.16951	3.16301	6.15674	2.19381	1.70461	6.86479
4.24	0.700181	3.59715	1.48968	6.76211	1.43465	5.51338	0.227505	8.24287	1.50003	2.25172	0.0265263	9.83657	3.54408	3.45793	2.15008	3.24456	6.19732	2.25814	1.70158	6.88795
4.25	0.593824	3.50967	1.52192	6.8479	1.51067	5.54117	-0.152562	8.29686	1.52041	2.26981	-0.108758	9.82519	3.39317	3.5379	2.2442	3.34535	6.22304	2.34038	1.77337	6.97092
4.26	0.540124	3.41917	1.40584	6.9445	1.57522	5.6348	-0.529953	8.50874	1.57931	2.23913	-0.504	9.76087	3.3476	3.57754	2.42878	3.37219	6.23619	2.34038	1.94221	7.10728
4.27	0.546902	3.43244	1.29211	6.9758	1.55893	5.73997	-0.541997	8.57362	1.66539	2.20019	-0.744063	9.82576	3.50598	3.56866	2.55569	3.29065	6.28992	2.23154	2.10903	7.23013
4.28	0.58079	3.46562	1.30207	6.92827	1.53962	5.80367	-0.421553	8.38443	1.67264	2.17424	-0.665811	9.95951	3.67034	3.60078	2.50347	3.19998	6.42196	2.12802	2.17778	7.31567
4.29	0.629276	3.42037	1.34311	6.90161	1.5891	5.85796	-0.48579	8.19478	1.57206	2.15575	-0.496042	9.96235	3.6793	3.73817	2.33285	3.19036	6.51456	2.11931	2.05747	7.37484
4.3	0.681412	3.39926	1.34311	6.95416	1.69166	5.92466	-0.610249	8.24015	1.46333	2.17935	-0.465537	9.82974	3.60534	3.91042	2.22902	3.2243	6.43454	2.15704	1.79258	7.38385
4.31	0.727291	3.52174	1.36774	7.01947	1.78698	5.96014	-0.541997	8.418	1.42165	2.25211	-0.576948	9.75347	3.5904	3.95621	2.25452	3.25874	6.28249	2.1822	1.5843	7.33818
4.32	0.754402	3.65809	1.44981	7.04034	1.78939	5.95074	-0.2623	8.45611	1.44022	2.30914	-0.598168	9.84283	3.62103	3.83045	2.29702	3.30381	6.25277	2.21267	1.59138	7.29059
4.33	0.730941	3.63637	1.54185	7.0527	1.66451	5.94133	0.065575	8.32908	1.48326	2.33392	-0.310358	9.97032	3.57097	3.67802	2.29763	3.36054	6.33794	2.2683	1.77539	7.30216
4.34	0.651695	3.51993	1.57703	7.09173	1.53781	5.96741	0.208769	8.31274	1.52993	2.36853	0.0782527	9.96235	3.44248	3.61445	2.34013	3.41473	6.41453	2.34038	1.9594	7.39543
4.35	0.574013	3.46562	1.52192	7.14545	1.53661	6.03624	0	8.52689	1.5775	2.3937	0.0570316	9.89576	3.41857	3.6083	2.47311	3.45677	6.43111	2.39892	2.04028	7.52021
4.36	0.55368	3.45778	1.43398	7.21153	1.59633	6.11918	-0.386759	8.68569	1.63911	2.37128	-0.400547	9.9743	3.54184	3.62334	2.62309	3.45373	6.43683	2.3786	2.11004	7.60125
4.37	0.582876	3.40951	1.39353	7.28958	1.61323	6.17006	-0.58616	8.54685	1.70072	2.32881	-0.761305	10.1764	3.62103	3.68349	2.66195	3.39954	6.51285	2.26927	2.24754	7.64241
4.38	0.606337	3.39141	1.38943	7.3263	1.62771	6.21025	-0.55538	8.30684	1.69665	2.30246	-0.744063	10.2435	3.60011	3.78875	2.56358	3.34535	6.64146	2.18075	2.28596	7.73632
4.39	0.615721	3.45959	1.37653	7.29615	1.69407	6.29575	-0.5246	8.28099	1.6083	2.29852	-0.588884	10.0961	3.67556	3.9234	2.45854	3.32458	6.67633	2.19429	2.08376	7.89068
4.4	0.670463	3.48674	1.38005	7.26485	1.77129	6.37955	-0.5246	8.44296	1.50954	2.32881	-0.550421	9.95837	3.8952	4.0273	2.44761	3.34079	6.57744	2.24557	1.81482	7.95243
4.41	0.777341	3.43787	1.4416	7.3062	1.82559	6.38126	-0.421553	8.5219	1.48462	2.38348	-0.596842	10.0096	4.01249	3.99928	2.46157	3.39853	6.48541	2.25524	1.73697	7.84438
4.42	0.817486	3.47769	1.54772	7.39315	1.85093	6.34064	-0.204755	8.418	1.54171	2.42399	-0.542463	10.1564	3.88549	3.86599	2.43971	3.47197	6.49227	2.25379	1.84919	7.73503
4.43	0.712172	3.62672	1.63917	7.43836	1.80447	6.35219	0.0240888	8.33361	1.60015	2.4586	-0.273221	10.2122	3.69872	3.78055	2.44579	3.51401	6.54429	2.29297	1.96951	7.79678
4.44	0.591217	3.67197	1.63917	7.43179	1.69166	6.42786	0.165945	8.47063	1.58701	2.51484	0.0397895	10.1507	3.66286	3.77645	2.54051	3.53528	6.57001	2.36602	2.03421	7.96079
4.45	0.603209	3.5332	1.53834	7.44222	1.59392	6.51294	0.119106	8.69839	1.56798	2.53569	0.0411158	10.1211	3.76895	3.75594	2.68077	3.56465	6.57287	2.43036	2.11813	8.04634
4.46	0.657951	3.39564	1.44219	7.51294	1.57522	6.5574	-0.133826	8.70247	1.65361	2.48023	-0.315663	10.2378	3.86831	3.72245	2.78278	3.56516	6.61745	2.43375	2.29102	8.04376
4.47	0.629798	3.40348	1.43398	7.60491	1.64822	6.57279	-0.45501	8.47698	1.78137	2.42045	-0.657853	10.3989	3.88474	3.78602	2.80039	3.51806	6.74092	2.36215	2.47402	8.09779
4.48	0.600602	3.47166	1.46505	7.64664	1.76586	6.62495	-0.651735	8.35085	1.77366	2.42478	-0.754674	10.4154	3.91911	3.95074	2.73056	3.48007	6.85695	2.29007	2.43358	8.28689
4.49	0.655344	3.49459	1.4803	7.62655	1.8467	6.74123	-0.64772	8.46927	1.61555	2.46922	-0.721516	10.2907	4.07226	4.10864	2.63584	3.48969	6.8238	2.28233	2.13127	8.47985
4.5	0.70383	3.4795	1.49319	7.60916	1.87023	6.84042	-0.489805	8.60311	1.50003	2.49832	-0.641937	10.2287	4.21494	4.16264	2.59516	3.53021	6.68204	2.29491	1.86234	8.4895
4.51	0.70383	3.47769	1.51195	7.64742	1.89256	6.83871	-0.30111	8.52961	1.54125	2.49439	-0.511958	10.3334	4.18357	4.07993	2.6073	3.56516	6.63288	2.29056	1.88964	8.33706
4.52	0.750752	3.52174	1.53716	7.70847	1.89557	6.78954	-0.140518	8.36446	1.62461	2.49675	-0.340863	10.4575	4.05657	3.9528	2.63219	3.57124	6.7112	2.31184	2.08578	8.25923
4.53	0.813315	3.60741	1.60517	7.74364	1.82559	6.8028	0.0481775	8.38171	1.62008	2.55536	-0.119368	10.4456	3.99605	3.92546	2.65831	3.57478	6.77236	2.37328	2.1707	8.37244
4.54	0.734069	3.66413	1.70542	7.76837	1.72725	6.88531	0.16996	8.60447	1.57795	2.65447	0.0477474	10.3511	4.01921	3.95485	2.70324	3.63556	6.76721	2.42939	2.12521	8.52294
4.55	0.579226	3.60681	1.7277	7.82749	1.67597	6.96056	0.0441628	8.74784	1.62008	2.69498	-0.079579	10.3368	4.08197	3.90837	2.78096	3.7323	6.7615	2.46519	2.1707	8.56218
4.56	0.574534	3.49398	1.61572	7.91676	1.68019	6.99091	-0.258285	8.64077	1.73697	2.62773	-0.444316	10.4712	4.14248	3.84822	2.88904	3.75358	6.80037	2.47922	2.40931	8.58405
4.57	0.68819	3.45175	1.48733	7.96468	1.72665	7.01913	-0.520585	8.48379	1.80764	2.5471	-0.722842	10.6493	4.16713	3.91657	2.96615	3.6695	6.89068	2.44003	2.64488	8.7352
4.58	0.710086	3.46925	1.47619	7.94149	1.80206	7.09907	-0.645044	8.51373	1.77095	2.5526	-0.774569	10.7176	4.22466	4.06079	2.92608	3.5991	6.99185	2.36409	2.60242	8.96546
4.59	0.643353	3.47286	1.54772	7.92951	1.87808	7.21408	-0.623631	8.60584	1.67626	2.61711	-0.716211	10.647	4.38677	4.1517	2.80464	3.62898	7.00614	2.31184	2.29506	9.07609
4.6	0.653259	3.50062	1.58817	7.99134	1.95651	7.29916	-0.503188	8.53869	1.61736	2.65408	-0.623369	10.5514	4.51601	4.20638	2.74149	3.68723	6.92211	2.29588	2.05342	8.98283
4.61	0.75753	3.58267	1.57644	8.05317	2.0283	7.3184	-0.343934	8.4239	1.62054	2.63362	-0.498695	10.5372	4.43458	4.24739	2.78157	3.69786	6.86267	2.30459	2.07567	8.85933
4.62	0.831562	3.65025	1.57996	8.05239	1.99934	7.29787	-0.113753	8.48243	1.62733	2.61514	-0.335558	10.589	4.26649	4.18793	2.83804	3.69229	6.88496	2.3607	2.20104	8.89664
4.63	0.818007	3.66171	1.66145	8.04776	1.84972	7.2983	0.177989	8.62807	1.61193	2.68436	-0.123347	10.6436	4.24707	4.04917	2.84957	3.72673	6.9204	2.44439	2.25867	9.03621
4.64	0.750231	3.64301	1.77694	8.10804	1.73509	7.36158	0.266315	8.65801	1.63005	2.80983	0.00928421	10.6783	4.34494	3.96988	2.85746	3.80422	6.92726	2.50147	2.28596	9.10246
4.65	0.668378	3.59776	1.79394	8.20465	1.76586	7.46076	0.00267653	8.61854	1.72292	2.86057	-0.140589	10.721	4.41367	3.96988	2.91879	3.88729	6.94212	2.52953	2.36685	9.0986
4.66	0.604251	3.53018	1.67259	8.26957	1.85274	7.52019	-0.342596	8.66119	1.83392	2.78898	-0.472168	10.8092	4.41815	4.00679	3.0378	3.91666	6.99071	2.53437	2.51041	9.17578
4.67	0.594345	3.497	1.54244	8.28077	1.87808	7.52959	-0.495158	8.73423	1.85838	2.70953	-0.653874	10.8929	4.39424	4.09087	3.15013	3.86399	7.06959	2.49518	2.67117	9.37389
4.68	0.658472	3.51027	1.52133	8.27614	1.85515	7.5903	-0.51657	8.70973	1.77412	2.71465	-0.648569	10.8696	4.40619	4.19545	3.15985	3.79207	7.17076	2.41827	2.73689	9.54948
4.69	0.728334	3.49881	1.56941	8.30705	1.87687	7.74592	-0.489805	8.61128	1.68849	2.75398	-0.628674	10.7791	4.5317	4.2597	3.05905	3.76928	7.22621	2.3457	2.59837	9.57456
4.7	0.736154	3.46562	1.62393	8.36617	1.99512	7.85066	-0.417539	8.55185	1.68034	2.7646	-0.632653	10.7557	4.70577	4.30959	2.9613	3.78599	7.16333	2.322	2.36078	9.50124
4.71	0.764307	3.52536	1.6808	8.41796	2.1375	7.80022	-0.322522	8.59222	1.68124	2.7642	-0.567663	10.8286	4.71697	4.37111	2.94065	3.82803	7.0633	2.37521	2.24653	9.48194
4.72	0.86128	3.66956	1.75056	8.4508	2.14172	7.73951	-0.180666	8.6875	1.6305	2.80039	-0.388611	10.9174	4.53768	4.36017	2.95765	3.88526	7.04558	2.46664	2.27181	9.55977
4.73	0.873271	3.72386	1.8256	8.46896	1.95832	7.81219	0.0521923	8.75601	1.61148	2.88889	-0.135284	10.947	4.40619	4.23714	2.9874	3.92831	7.09645	2.50728	2.34359	9.6421
4.74	0.72677	3.61345	1.84143	8.47399	1.78758	7.92292	0.263638	8.78142	1.70525	2.96794	0.0450948	10.9151	4.47791	4.10864	3.05602	3.97035	7.14904	2.51356	2.44874	9.67426
4.75	0.613114	3.49821	1.76229	8.49756	1.82016	7.95284	0.238211	8.82134	1.838	2.96401	-0.0371369	10.9123	4.63554	4.08677	3.16106	4.03012	7.18677	2.57887	2.60444	9.727
4.76	0.646481	3.49519	1.66966	8.57678	1.9547	7.94985	-0.0669132	8.89076	1.88602	2.90658	-0.344842	11.0221	4.68634	4.18178	3.26732	4.05291	7.21878	2.64321	2.76924	9.85435
4.77	0.679848	3.50786	1.64386	8.67764	1.99572	8.0003	-0.460363	8.90982	1.84932	2.87748	-0.590211	11.1541	4.62583	4.28772	3.3165	3.99669	7.29823	2.56484	2.86731	10.0119
4.78	0.633447	3.46683	1.64855	8.71241	1.94082	8.11017	-0.685192	8.8277	1.80719	2.87984	-0.649895	11.1564	4.64301	4.30823	3.27461	3.91818	7.41427	2.41101	2.80362	10.1219
4.79	0.647002	3.47286	1.65266	8.69	1.92875	8.22176	-0.602219	8.7238	1.7859	2.8763	-0.673769	11.0767	4.84472	4.32053	3.20417	3.89185	7.43427	2.36747	2.59231	10.1618
4.8	0.774213	3.54285	1.68783	8.70391	2.03976	8.25254	-0.353302	8.72244	1.74603	2.87394	-0.704274	11.0551	5.05016	4.44903	3.17381	3.92933	7.3291	2.45406	2.42245	10.1573
4.81	0.873792	3.56095	1.75291	8.76381	2.20386	8.19824	-0.211446	8.81318	1.68623	2.90304	-0.622042	11.0864	5.02327	4.58163	3.15742	3.98909	7.24107	2.52856	2.41639	10.1618
4.82	0.856587	3.54647	1.82795	8.79859	2.24971	8.18371	-0.188695	8.87035	1.67988	2.96401	-0.380653	11.1069	4.83725	4.49278	3.12767	4.02961	7.25193	2.5126	2.47402	10.2055
4.83	0.782555	3.63275	1.90357	8.79434	2.09888	8.27734	-0.0548689	8.85129	1.75011	3.04267	-0.0742737	11.1245	4.74835	4.25081	3.14649	4.05949	7.3108	2.4797	2.49222	10.2589
4.84	0.732505	3.74739	1.91882	8.81057	1.92513	8.36412	0.227505	8.85446	1.81172	3.10442	0.133958	11.1576	4.82007	4.1599	3.25579	4.13445	7.35939	2.54452	2.54681	10.3129
4.85	0.708522	3.67559	1.82384	8.86467	1.90704	8.35942	0.350625	8.94067	1.80719	3.10206	0.114063	11.2116	4.92167	4.30071	3.38937	4.23372	7.3914	2.68723	2.71566	10.4062
4.86	0.672027	3.48312	1.71656	8.92572	1.98124	8.35857	0.0709281	9.00827	1.809	3.0588	-0.126	11.2993	4.96276	4.42511	3.47741	4.23575	7.43084	2.73222	2.94819	10.5336
4.87	0.656908	3.42279	1.7148	8.99682	2.01623	8.44578	-0.430921	8.95519	1.89644	3.03952	-0.429726	11.3807	4.95753	4.37248	3.49806	4.13091	7.51715	2.59822	3.10187	10.6397
4.88	0.702266	3.51027	1.76404	9.07295	2.02769	8.54839	-0.744075	8.83223	1.97799	3.04621	-0.623369	11.3784	4.99936	4.31438	3.4513	4.06709	7.60232	2.45745	3.01391	10.7214
4.89	0.743453	3.57664	1.77753	9.10155	2.08802	8.59413	-0.667794	8.76826	1.9055	3.0411	-0.628674	11.3101	5.1555	4.47364	3.38694	4.11166	7.57317	2.47196	2.72577	10.8326
4.9	0.743453	3.56819	1.7828	9.07759	2.20326	8.62705	-0.36267	8.81771	1.7415	3.03362	-0.465537	11.2811	5.27354	4.73748	3.36083	4.17193	7.47143	2.55323	2.51951	10.9298
4.91	0.789854	3.5507	1.81915	9.07566	2.29134	8.67665	-0.136503	8.89258	1.6894	3.05368	-0.293116	11.326	5.17268	4.76072	3.3578	4.17244	7.45256	2.5571	2.55288	10.9111
4.92	0.900381	3.57966	1.86078	9.12628	2.24428	8.70914	-0.0628985	8.88713	1.78227	3.0997	-0.213537	11.3994	4.98218	4.50371	3.36083	4.15572	7.52459	2.51356	2.68027	10.8198
4.93	0.91915	3.66775	1.90943	9.18115	2.09708	8.72111	0.0562071	8.84584	1.86745	3.16145	-0.0968211	11.4558	4.95081	4.30754	3.39119	4.19523	7.56746	2.5363	2.73487	10.8301
4.94	0.777341	3.73954	1.97334	9.21361	2.01684	8.75531	0.218137	8.90301	1.85385	3.23028	0.0835579	11.4467	5.04792	4.38341	3.45737	4.29298	7.55202	2.64031	2.75205	10.9857
4.95	0.644917	3.67921	1.97803	9.26501	2.04338	8.825	0.16996	9.05682	1.80311	3.27473	0.0915158	11.3846	5.09872	4.55224	3.53388	4.38466	7.54116	2.74141	2.83799	11.1542
4.96	0.660036	3.54104	1.88305	9.35852	2.06691	8.89639	-0.175313	9.13712	1.83029	3.26057	-0.126	11.4097	5.09275	4.55976	3.61828	4.39732	7.58746	2.7506	3.01391	11.2289
4.97	0.737718	3.48855	1.78984	9.43194	2.06329	8.94299	-0.57813	9.0491	1.95307	3.21534	-0.366063	11.5861	5.12711	4.43331	3.69236	4.32692	7.68921	2.66546	3.19287	11.2681
4.98	0.772649	3.52174	1.80332	9.43697	2.10673	8.9772	-0.719987	8.92479	2.04458	3.18584	-0.511958	11.7387	5.24291	4.40529	3.69782	4.26462	7.77781	2.58322	3.20702	11.3922
4.99	0.771085	3.53018	1.87719	9.4304	2.20869	9.03235	-0.511217	8.92207	1.96666	3.18072	-0.563684	11.6909	5.38261	4.58984	3.628	4.26867	7.76752	2.56194	2.98965	11.5614
5	0.771085	3.53682	1.90885	9.46827	2.31849	9.12769	-0.232858	8.99693	1.79405	3.20078	-0.519916	11.5389	5.42668	4.83522	3.55756	4.29248	7.6812	2.55372	2.73183	11.6154
5.01	0.812793	3.60802	1.88657	9.51	2.38002	9.21789	-0.184681	9.02007	1.7338	3.23579	-0.400547	11.4911	5.32957	4.90562	3.53449	4.30311	7.64519	2.53727	2.66713	11.5337
5.02	0.89986	3.69852	1.89244	9.51271	2.31426	9.22987	-0.214122	8.98649	1.81625	3.26843	-0.209558	11.5821	5.22199	4.73884	3.55513	4.33097	7.68578	2.57113	2.76823	11.4842
5.03	0.933748	3.72627	1.9833	9.51928	2.16404	9.19139	0.0147209	8.99693	1.88964	3.3113	0.0822316	11.6823	5.2332	4.53242	3.60614	4.39124	7.72007	2.66546	2.87338	11.5871
5.04	0.839383	3.68283	2.08004	9.57917	2.1019	9.22131	0.334566	9.10037	1.87016	3.38643	0.293116	11.6943	5.30865	4.49346	3.66686	4.46519	7.72979	2.76173	2.92595	11.7595
5.05	0.710608	3.61706	2.06655	9.67501	2.16283	9.3376	0.235535	9.22469	1.8457	3.45722	0.122021	11.6766	5.34003	4.58437	3.72393	4.53154	7.75494	2.80914	2.97752	11.8579
5.06	0.684019	3.56276	1.95516	9.74572	2.20929	9.42866	-0.287727	9.25871	1.92725	3.45604	-0.2772	11.7808	5.31687	4.63632	3.80287	4.54977	7.79781	2.77769	3.10491	11.8791
5.07	0.735112	3.51812	1.86605	9.75229	2.18817	9.43679	-0.662441	9.16752	2.05546	3.38918	-0.464211	11.9635	5.31014	4.60624	3.91581	4.49912	7.86355	2.69255	3.31015	11.9467
5.08	0.767957	3.50484	1.86078	9.73761	2.18998	9.45218	-0.51657	9.05954	2.05183	3.33923	-0.39259	11.9857	5.38336	4.62401	3.98078	4.43885	7.96301	2.6345	3.42541	12.1171
5.09	0.779427	3.54346	1.89771	9.77007	2.26359	9.55778	-0.184681	9.04729	1.90233	3.35182	-0.336884	11.8166	5.52978	4.77165	3.91034	4.42872	8.02817	2.61709	3.26465	12.267
5.1	0.821135	3.59052	1.94871	9.83074	2.36554	9.67107	-0.214122	9.08585	1.79269	3.39547	-0.380653	11.7187	5.63064	4.93843	3.76765	4.45607	7.97672	2.59822	2.95527	12.2599
5.11	0.901945	3.62491	2.00382	9.85315	2.43553	9.68475	-0.500511	9.0795	1.82758	3.42812	-0.395242	11.8235	5.58357	4.96782	3.69236	4.49608	7.86412	2.60209	2.80766	12.1711
5.12	0.939483	3.69369	2.04955	9.85122	2.41562	9.6467	-0.405494	9.0609	1.90233	3.45486	-0.238737	11.9686	5.49542	4.85573	3.73122	4.54471	7.80924	2.67223	2.8754	12.184
5.13	0.870143	3.7673	2.10642	9.89218	2.31245	9.67235	0.210108	9.12487	1.90188	3.51307	0.0702948	11.9692	5.49542	4.7532	3.84112	4.5989	7.84411	2.76512	3.00684	12.3274
5.14	0.774735	3.71782	2.1539	9.95942	2.23463	9.76897	0.632999	9.2451	1.86291	3.59213	0.297095	11.869	5.50886	4.74089	3.94495	4.67082	7.93042	2.83284	3.11198	12.4561
5.15	0.749188	3.58629	2.10583	9.99304	2.23885	9.85918	0.248917	9.27595	1.89825	3.63028	0.210884	11.8622	5.48197	4.72927	3.99778	4.74072	8.00816	2.86719	3.21915	12.4863
5.16	0.755966	3.54708	1.99386	10.024	2.26057	9.89168	-0.491143	9.18204	2.02827	3.59685	-0.0981474	12.0278	5.51783	4.67254	4.04757	4.73616	8.04132	2.83719	3.37991	12.5101
5.17	0.749188	3.57483	1.9534	10.1094	2.27384	9.89424	-0.679839	9.13077	2.13791	3.53235	-0.332905	12.1832	5.62242	4.66981	4.12225	4.66221	8.08476	2.74963	3.55785	12.6439
5.18	0.762222	3.5513	1.98917	10.1874	2.31306	9.95153	-0.295757	9.20563	2.09215	3.50167	-0.395242	12.1291	5.67994	4.79284	4.14472	4.62169	8.17221	2.68288	3.56493	12.8394
5.19	0.811751	3.53803	2.00031	10.1797	2.36675	10.0755	-0.127135	9.22786	1.93404	3.52841	-0.400547	11.9885	5.71655	4.98149	4.07428	4.64803	8.20937	2.66546	3.32936	12.9455
5.2	0.873792	3.60017	1.9833	10.1522	2.41321	10.1537	-0.440289	9.0913	1.85657	3.57404	-0.379326	11.9925	5.82637	5.10726	3.9826	4.67437	8.14649	2.6732	3.09075	12.9018
5.21	0.935312	3.63275	2.03255	10.2025	2.48319	10.1251	-0.598205	8.99693	1.91592	3.5996	-0.294442	12.0978	5.91527	5.07787	3.9401	4.67032	8.07561	2.70803	3.08165	12.8433
5.22	0.959295	3.6231	2.16446	10.2887	2.54352	10.0969	-0.172636	9.1285	1.97255	3.6291	-0.153853	12.1251	5.85251	4.94732	3.96438	4.68247	8.06361	2.76657	3.19388	12.923
5.23	0.903509	3.7142	2.25709	10.3068	2.49344	10.1691	0.372038	9.3245	1.93268	3.70501	0.0490737	12.0875	5.71655	4.86461	4.04939	4.75237	8.10762	2.81204	3.23533	13.0864
5.24	0.821135	3.83548	2.21253	10.2836	2.35106	10.2867	0.42423	9.35218	1.88149	3.79469	0.274547	12.1029	5.66724	4.87213	4.15444	4.86177	8.1705	2.85316	3.23634	13.1758
5.25	0.796632	3.75101	2.10759	10.3196	2.25393	10.347	0.0414862	9.26461	1.92725	3.8112	0.339537	12.1843	5.74419	4.87486	4.23276	4.93419	8.20879	2.92233	3.34048	13.1784
5.26	0.814358	3.54527	2.07769	10.4154	2.28108	10.347	-0.279697	9.24646	2.04957	3.75535	0.141916	12.2668	5.86297	4.83385	4.30927	4.89874	8.2328	2.95378	3.57504	13.2202
5.27	0.820092	3.5145	2.10583	10.4927	2.3939	10.3611	-0.29308	9.30862	2.14471	3.71288	-0.160484	12.3101	5.91303	4.84479	4.39367	4.80656	8.30597	2.87347	3.80657	13.3668
5.28	0.819571	3.62732	2.0988	10.5163	2.48741	10.4363	-0.2623	9.32904	2.14108	3.7231	-0.370042	12.2998	5.91078	4.96304	4.39792	4.7787	8.40257	2.75737	3.79241	13.5476
5.29	0.824263	3.64241	2.09059	10.5163	2.50672	10.5432	-0.469731	9.25871	2.05047	3.75221	-0.450948	12.2606	6.00716	5.1182	4.28802	4.83087	8.39742	2.72061	3.49213	13.6595
5.3	0.847724	3.57302	2.12928	10.5267	2.5399	10.6116	-0.641029	9.19383	1.95896	3.76873	-0.405853	12.2441	6.20065	5.21457	4.18297	4.87848	8.29968	2.76221	3.22118	13.6621
5.31	0.913415	3.58931	2.14335	10.5592	2.64909	10.6168	-0.347949	9.21788	1.93449	3.77069	-0.250674	12.264	6.27311	5.20637	4.1848	4.88203	8.25109	2.81881	3.23533	13.6145
5.32	0.981713	3.66835	2.1158	10.6036	2.68167	10.624	0.220814	9.28821	1.95488	3.78879	-0.0384632	12.3067	6.14761	5.12161	4.27041	4.88456	8.28482	2.84735	3.39305	13.626
5.33	0.968158	3.69912	2.18146	10.6473	2.53447	10.686	0.47776	9.31815	1.97391	3.85565	0.19099	12.3596	6.0079	5.03686	4.35481	4.93419	8.3254	2.85509	3.44057	13.7161
5.34	0.87692	3.70334	2.3503	10.6817	2.38304	10.7578	0.234196	9.32314	1.98252	3.95122	0.347495	12.3727	6.02284	4.98149	4.38092	5.03093	8.34826	2.89234	3.39811	13.8138
5.35	0.806537	3.71903	2.39192	10.7188	2.37821	10.798	-0.0896638	9.39165	2.002	4.00196	0.279853	12.3328	6.16404	4.96372	4.39367	5.11299	8.36713	2.98135	3.46787	13.8897
5.36	0.802888	3.67197	2.21019	10.7875	2.44096	10.8378	-0.109738	9.48829	2.07041	3.96263	0.0132632	12.3533	6.2634	5.0225	4.49446	5.10944	8.39342	3.04472	3.72467	13.9734
5.37	0.819571	3.55552	2.05072	10.8695	2.47172	10.8989	-0.0548689	9.46333	2.17687	3.89813	-0.297095	12.5093	6.22306	5.11205	4.64687	5.03397	8.46487	2.99054	3.9926	14.0859
5.38	0.826349	3.51027	2.10759	10.8992	2.49586	10.9408	-0.327875	9.31543	2.22354	3.8879	-0.496042	12.6408	6.19616	5.13528	4.66509	4.99295	8.58491	2.86283	3.99563	14.2203
5.39	0.839904	3.58207	2.2266	10.8868	2.56886	10.9588	-0.69456	9.22333	2.13882	3.91779	-0.469516	12.5713	6.37172	5.13734	4.52179	5.03347	8.63978	2.78543	3.69535	14.3387
5.4	0.877442	3.63517	2.22308	10.9042	2.69615	11.0186	-0.580807	9.27913	2.0165	3.94139	-0.2772	12.4154	6.59211	5.25012	4.4131	5.07652	8.55404	2.80623	3.43147	14.3805
5.41	0.947303	3.62732	2.18204	10.9564	2.80113	11.1174	-0.0374714	9.38757	1.97935	3.95122	-0.122021	12.4006	6.53533	5.41553	4.44832	5.075	8.44658	2.87541	3.45473	14.358
5.42	1.02342	3.69128	2.24477	10.9746	2.75045	11.155	0.302448	9.4098	1.99837	3.9705	-0.0331579	12.5201	6.29179	5.40664	4.5394	5.07956	8.46087	2.92717	3.57807	14.3599
5.43	1.04532	3.81436	2.35558	10.9522	2.56886	11.1247	0.208769	9.34764	2.00472	4.02517	0.1512	12.61	6.23725	5.19954	4.57887	5.13071	8.55233	2.9562	3.59324	14.4345
5.44	0.970764	3.79988	2.39368	10.9665	2.46629	11.1358	0.0695898	9.34537	2.02193	4.11366	0.376674	12.6095	6.41057	5.02045	4.56854	5.20922	8.59463	3.01763	3.59728	14.5439
5.45	0.854502	3.66714	2.3761	11.0476	2.52301	11.2298	0.0923403	9.48284	2.09215	4.17974	0.347495	12.5969	6.51143	5.02045	4.5904	5.27658	8.56262	3.10229	3.74186	14.6391
5.46	0.794025	3.62491	2.34971	11.128	2.60385	11.3329	0.0762811	9.62213	2.19364	4.15889	0.0477474	12.6778	6.43	5.14417	4.72581	5.30241	8.54604	3.09455	3.97339	14.713
5.47	0.816443	3.65809	2.29109	11.1512	2.62134	11.3799	-0.157915	9.5822	2.24483	4.0881	-0.224147	12.8161	6.365	5.25217	4.90554	5.27658	8.63807	2.97506	4.12909	14.8063
5.48	0.868579	3.62129	2.20315	11.1527	2.62134	11.4064	-0.457687	9.41978	2.18639	4.0641	-0.281179	12.8525	6.48602	5.28361	4.93954	5.23859	8.80269	2.87734	4.10078	14.9407
5.49	0.910809	3.5875	2.17736	11.1852	2.65452	11.4842	-0.50854	9.3372	2.09215	4.09872	-0.198947	12.754	6.7094	5.30343	4.79806	5.22543	8.873	2.87396	3.91374	15.0674
5.5	0.967115	3.66956	2.26471	11.2246	2.7408	11.5924	-0.2623	9.3921	2.07494	4.13687	-0.164463	12.6766	6.81772	5.40117	4.67602	5.22543	8.77525	2.90734	3.74793	15.1009
5.51	1.04845	3.77333	2.3673	11.2439	2.84999	11.6458	-0.0374714	9.48738	2.09079	4.15457	-0.229453	12.7079	6.71911	5.52694	4.69727	5.23961	8.66608	2.93346	3.70546	15.07
5.52	1.07556	3.80833	2.3972	11.271	2.87473	11.6462	-0.0388097	9.5264	2.04549	4.18367	-0.164463	12.7865	6.58688	5.52352	4.77681	5.28722	8.68494	2.96248	3.68625	15.0938
5.53	0.994225	3.83125	2.42944	11.3069	2.75467	11.6822	-0.020074	9.51052	2.002	4.25683	0.188337	12.8303	6.6078	5.3711	4.81931	5.36623	8.76382	3.0186	3.68221	15.1922
5.54	0.895689	3.83125	2.49218	11.3193	2.62195	11.7685	0.268991	9.53502	2.06769	4.33864	0.545116	12.8143	6.68475	5.22209	4.84057	5.44625	8.79697	3.11196	3.82174	15.2855
5.55	0.873271	3.76489	2.46228	11.3332	2.62134	11.8309	0.480437	9.63756	2.20224	4.35437	0.488084	12.7956	6.64963	5.20364	4.92072	5.47918	8.79183	3.18162	4.07955	15.3421
5.56	0.881612	3.70696	2.34092	11.4116	2.69796	11.8433	0.156577	9.69518	2.28968	4.30521	0.0822316	12.8741	6.58912	5.29865	5.07373	5.44473	8.82098	3.12938	4.27973	15.418
5.57	0.871707	3.71119	2.29109	11.5152	2.742	11.8668	-0.45501	9.61986	2.28651	4.27728	-0.192316	13.0306	6.66906	5.37862	5.16602	5.41333	8.93759	3.00118	4.32523	15.5408
5.58	0.876399	3.71662	2.34033	11.5442	2.73899	11.9468	-0.697236	9.51642	2.22082	4.30481	-0.129979	13.079	6.85358	5.3875	5.09195	5.43663	9.05877	2.95136	4.22413	15.6823
5.59	0.929056	3.70636	2.36965	11.5167	2.74864	12.0456	-0.394788	9.51233	2.15558	4.32841	0.00265263	12.9561	6.98955	5.44629	4.97415	5.45081	9.03076	2.99586	4.05731	15.7859
5.6	1.01977	3.72748	2.36378	11.533	2.82647	12.0926	0	9.57676	2.1361	4.31386	-0.0530527	12.853	7.03288	5.62742	4.96869	5.41029	8.90729	3.02827	3.95418	15.8065
5.61	1.0938	3.78841	2.41069	11.5979	2.95075	12.084	0.0227505	9.60398	2.12115	4.31307	-0.183032	12.9037	7.03064	5.74498	5.01665	5.40168	8.87128	3.01425	3.93699	15.7775
5.62	1.08181	3.85659	2.51445	11.6303	3.00565	12.0849	-0.202078	9.57631	2.08355	4.37915	-0.0928421	12.9948	7.00823	5.64177	5.01483	5.49386	8.94102	3.01279	3.92385	15.7987
5.63	0.977542	3.91934	2.58246	11.6141	2.91696	12.1439	-0.113753	9.58493	2.08173	4.48456	0.275874	12.9811	6.95817	5.45517	5.00876	5.61441	9.01876	3.06746	3.92688	15.9016
5.64	0.886826	3.95615	2.55432	11.6048	2.78303	12.2281	0.408171	9.69654	2.14471	4.55693	0.639284	12.9077	6.89542	5.38477	5.07252	5.67164	9.07592	3.15985	4.03506	16.0052
5.65	0.886826	3.90909	2.48221	11.6226	2.72692	12.2773	0.671809	9.83356	2.21946	4.54788	0.664484	12.9299	6.89841	5.43398	5.20306	5.67215	9.09192	3.22371	4.23323	16.0515
5.66	0.929056	3.78902	2.44527	11.6551	2.74442	12.2841	0.190034	9.83809	2.27201	4.48888	0.344842	13.0841	7.01046	5.49072	5.35061	5.65391	9.04962	3.19275	4.42229	16.0875
5.67	0.943654	3.7142	2.44293	11.6987	2.80414	12.3021	-0.489805	9.72512	2.31188	4.46489	-0.00265263	13.2167	7.12028	5.49823	5.42105	5.62302	9.05877	3.09793	4.53452	16.1904
5.68	0.936876	3.75282	2.44234	11.7358	2.89102	12.3671	-0.598205	9.69019	2.32049	4.49714	-0.164463	13.1837	7.12626	5.51259	5.34393	5.59212	9.20224	3.04375	4.4961	16.3635
5.69	0.944697	3.82341	2.45641	11.7324	2.96643	12.4585	-0.236873	9.79318	2.26975	4.53136	-0.206905	13.0488	7.14344	5.63835	5.22553	5.59364	9.31542	3.05391	4.29894	16.523
5.7	0.985884	3.82341	2.48983	11.7034	3.02073	12.5355	-0.0187357	9.8635	2.19182	4.53136	-0.171095	12.9965	7.28315	5.83042	5.21885	5.6453	9.23425	3.06359	4.10584	16.5661
5.71	1.05522	3.79264	2.50917	11.6972	3.07503	12.5795	-0.133826	9.79045	2.13338	4.52979	0.00928421	13.0727	7.39446	5.85913	5.29111	5.70355	9.08449	3.06988	4.05225	16.5165
5.72	1.11205	3.84875	2.53204	11.7177	3.07201	12.6082	-0.196725	9.71378	2.11707	4.57541	0.301074	13.1564	7.33021	5.67937	5.3245	5.71722	9.07534	3.11535	4.10988	16.5017
5.73	1.08546	3.98692	2.61529	11.7409	2.98513	12.6501	0.175313	9.80633	2.16147	4.66666	0.54379	13.1758	7.21068	5.54403	5.30507	5.72279	9.19881	3.18114	4.21705	16.5751
5.74	0.983277	4.06535	2.71202	11.7633	2.89645	12.7121	0.653073	9.9978	2.23305	4.75162	0.584905	13.1667	7.21815	5.57342	5.31479	5.79826	9.27598	3.21645	4.32624	16.6799
5.75	0.912372	3.99536	2.68329	11.795	2.86266	12.7736	0.533968	10.0772	2.25887	4.77522	0.433705	13.1701	7.34142	5.62537	5.41922	5.90108	9.2211	3.23629	4.39601	16.7745
5.76	0.932184	3.85297	2.53556	11.851	2.8693	12.8207	-0.119106	10.0005	2.26069	4.7351	0.253326	13.2036	7.43779	5.60213	5.59349	5.91374	9.17881	3.26676	4.48599	16.8677
5.77	0.981713	3.77273	2.45231	11.9059	2.91817	12.8553	-0.511217	9.93519	2.32502	4.6938	0.124674	13.2953	7.45796	5.58436	5.70339	5.8322	9.31885	3.26822	4.67505	16.9546
5.78	0.998396	3.79384	2.51445	11.9171	3.00142	12.8818	-0.322522	9.98781	2.42016	4.69695	-0.0252	13.404	7.50577	5.6616	5.64085	5.78763	9.53377	3.19855	4.78526	17.0607
5.79	0.998396	3.85056	2.59418	11.9117	3.08347	12.9254	-0.0709281	10.0386	2.40249	4.71779	-0.19099	13.4194	7.65219	5.81812	5.49998	5.83827	9.53663	3.10422	4.5972	17.1932
5.8	1.00987	3.88978	2.58891	11.9379	3.17578	13.0165	-0.180666	9.9801	2.24981	4.73588	-0.230779	13.3209	7.78741	5.94389	5.46537	5.89905	9.31313	3.0723	4.29288	17.2723
5.81	1.05001	3.93081	2.5637	11.9642	3.26386	13.1191	-0.373376	9.92339	2.11028	4.75948	-0.0809053	13.2315	7.76874	5.92612	5.54492	5.90868	9.19481	3.12599	4.21705	17.2453
5.82	1.11727	4.0207	2.60356	11.9484	3.22465	13.1601	-0.136503	9.98781	2.11979	4.78623	0.1764	13.2611	7.66041	5.79762	5.60746	5.90716	9.34629	3.21597	4.35455	17.1957
5.83	1.14281	4.11603	2.69854	11.9321	3.05391	13.1486	0.472408	10.1049	2.2471	4.82831	0.404526	13.3715	7.62605	5.73132	5.59592	5.95122	9.52005	3.27982	4.48093	17.2202
5.84	1.05731	4.09612	2.78472	11.9592	2.94833	13.1644	0.773517	10.1629	2.33045	4.90894	0.476147	13.4296	7.68208	5.76207	5.59167	6.03327	9.48061	3.30788	4.53048	17.3083
5.85	0.943654	3.97364	2.80582	12.004	2.98996	13.2294	0.341258	10.1766	2.29693	4.98524	0.301074	13.4023	7.72765	5.74225	5.68761	6.10671	9.34857	3.33497	4.58406	17.39
5.86	0.926971	3.894	2.7343	12.0342	3.06115	13.3003	-0.271668	10.2215	2.28651	4.98013	-0.00397895	13.4353	7.71794	5.6616	5.85337	6.13001	9.37429	3.35384	4.71448	17.4337
5.87	0.968158	3.90486	2.61646	12.0542	3.08468	13.3311	-0.327875	10.2882	2.4111	4.91327	-0.204253	13.5872	7.71495	5.68142	5.95842	6.09861	9.56578	3.3282	4.91265	17.4839
5.88	0.977542	3.91693	2.56252	12.0627	3.10398	13.3328	-0.0240888	10.2909	2.51666	4.87394	-0.254653	13.6647	7.79713	5.84273	5.93109	6.05505	9.70811	3.25999	5.01476	17.5945
5.89	0.987969	3.90366	2.61881	12.0612	3.16432	13.3726	-0.0160592	10.1865	2.42152	4.89046	-0.224147	13.5286	7.94504	6.00814	5.84001	6.03631	9.66695	3.18598	4.84996	17.7264
5.9	1.06409	3.93684	2.70733	12.0805	3.26627	13.4679	-0.314492	10.0876	2.21855	4.93765	-0.169768	13.3505	8.03918	6.06897	5.79144	6.04138	9.55321	3.16131	4.55777	17.7585
5.91	1.15741	4.0376	2.73371	12.1327	3.36521	13.5445	-0.365346	10.1661	2.1438	4.98524	-0.118042	13.3659	8.00481	6.02318	5.79144	6.08291	9.54177	3.22516	4.44656	17.6942
5.92	1.16732	4.13293	2.74016	12.1663	3.36159	13.5654	0.0843107	10.3671	2.25208	5.0171	-0.0106105	13.5451	7.93459	5.95209	5.79508	6.16395	9.59493	3.32772	4.55676	17.6736
5.93	1.09433	4.16852	2.83455	12.1435	3.23249	13.5808	0.614264	10.4474	2.36036	5.06509	0.236084	13.6413	7.9428	5.95209	5.82787	6.2384	9.5675	3.37706	4.69325	17.745
5.94	1.03124	4.13112	2.93714	12.1238	3.11665	13.6231	0.666456	10.3757	2.32728	5.14926	0.502674	13.5434	8.00332	5.97465	5.91713	6.28398	9.51034	3.38528	4.74684	17.8119
5.95	1.00987	4.04122	2.87207	12.1748	3.12208	13.6693	0.220814	10.3594	2.26522	5.19763	0.511958	13.4484	8.06756	5.86802	6.03674	6.3164	9.57264	3.42108	4.8075	17.8164
5.96	0.992661	3.96942	2.72023	12.261	3.17578	13.692	-0.144533	10.4683	2.37576	5.15673	0.229453	13.573	8.14003	5.71833	6.16	6.32349	9.72926	3.45252	5.00667	17.8164
5.97	0.98067	3.97123	2.69385	12.3074	3.20413	13.6941	-0.0883255	10.5613	2.57872	5.09852	-0.0358105	13.7768	8.19382	5.78531	6.23226	6.30222	9.84758	3.4085	5.24225	17.8833
5.98	1.00674	4.01829	2.74895	12.3097	3.23249	13.7176	0.00669132	10.525	2.58325	5.10206	-0.0835579	13.7563	8.20502	6.03411	6.18976	6.28044	9.85901	3.31901	5.20281	18.0171
5.99	1.05731	4.03579	2.73195	12.3151	3.27955	13.7984	-0.218137	10.4016	2.35945	5.14139	-0.079579	13.5525	8.25433	6.17697	6.1005	6.2774	9.81328	3.26967	4.87322	18.1277
6	1.10945	4.01769	2.69971	12.3371	3.35134	13.8933	-0.440289	10.3363	2.20632	5.1642	-0.152526	13.4888	8.39179	6.14006	6.08471	6.29816	9.82072	3.29627	4.66899	18.1136
6.01	1.16732	4.04122	2.78647	12.3622	3.43761	13.916	-0.236873	10.4111	2.28787	5.17718	-0.152526	13.6521	8.47621	6.09153	6.11507	6.33767	9.86644	3.35626	4.79233	18.0261
6.02	1.1913	4.12569	2.9348	12.4009	3.47803	13.8869	0.224828	10.5191	2.42469	5.21533	0.0358105	13.7768	8.38133	6.11135	6.10536	6.38072	9.81271	3.3877	4.9541	18.039
6.03	1.13291	4.2005	2.9987	12.4472	3.40563	13.907	0.505864	10.5218	2.40249	5.29989	0.282505	13.6629	8.22968	6.10315	6.09746	6.43745	9.70354	3.38819	4.92175	18.167
6.04	1.04845	4.21076	2.94945	12.4658	3.27713	13.9912	0.464378	10.4824	2.28243	5.40294	0.415137	13.4848	8.23192	5.98832	6.18186	6.52912	9.74812	3.42495	4.87322	18.2403
6.05	1.03176	4.14499	2.87089	12.4534	3.20534	14.0524	0.278359	10.5495	2.2924	5.42929	0.379326	13.5417	8.38208	5.85093	6.33548	6.60459	9.93218	3.52073	5.02285	18.2049
6.06	1.06513	4.037	2.8281	12.4828	3.22525	14.0417	0.127135	10.6625	2.48313	5.35614	0.202926	13.8234	8.50759	5.86255	6.45753	6.57927	10.0225	3.57491	5.30999	18.1985
6.07	1.06826	3.98752	2.81872	12.5852	3.30488	14.0139	-0.00802959	10.6493	2.64034	5.30186	-0.0358105	13.9976	8.52925	6.03616	6.48728	6.50279	9.97105	3.49558	5.48995	18.2982
6.08	1.05731	4.04725	2.83044	12.6714	3.39779	14.043	-0.248917	10.5159	2.57872	5.34119	-0.246695	13.8616	8.55017	6.16877	6.43203	6.49772	9.95276	3.3611	5.37065	18.4307
6.09	1.08025	4.12327	2.87089	12.6725	3.47562	14.1387	-0.469731	10.4397	2.3966	5.39783	-0.379326	13.6339	8.67493	6.1592	6.37313	6.54837	10.0265	3.3282	5.07239	18.5008
6.1	1.1157	4.11724	2.90666	12.6586	3.55224	14.2388	-0.327875	10.5245	2.32049	5.39665	-0.3528	13.6322	8.82583	6.1797	6.37677	6.5666	10.0779	3.4085	4.94197	18.477
6.11	1.16262	4.08888	2.89552	12.7	3.61257	14.2687	0.127135	10.6511	2.38437	5.3762	-0.161811	13.8155	8.86916	6.31231	6.40653	6.55546	10.0173	3.47623	5.06329	18.4127
6.12	1.24239	4.15223	2.90373	12.7514	3.57576	14.2443	0.438951	10.6475	2.42469	5.40766	0.0649895	13.8923	8.81388	6.36015	6.41199	6.57673	9.90874	3.46413	5.16743	18.3998
6.13	1.25751	4.27109	3.0116	12.7707	3.46476	14.2636	0.437613	10.5572	2.37304	5.50284	0.244042	13.7939	8.75262	6.21046	6.41078	6.65169	9.91217	3.44236	5.11587	18.4538
6.14	1.12404	4.32238	3.13119	12.795	3.39839	14.3409	0.330551	10.598	2.34359	5.6114	0.348821	13.7369	8.75337	6.03343	6.44964	6.7535	10.0596	3.50767	5.09767	18.5072
6.15	0.986405	4.25722	3.09719	12.8499	3.39296	14.3905	0.27033	10.8049	2.42877	5.65466	0.287811	13.8468	8.82733	6.02591	6.54982	6.83555	10.1688	3.63151	5.27157	18.5349
6.16	1.01664	4.14017	2.95004	12.9144	3.3996	14.3794	0.207431	10.9447	2.55834	5.60511	0.0477474	13.9771	8.90204	6.15305	6.69434	6.83656	10.1248	3.69004	5.53242	18.5735
6.17	1.12248	4.0732	2.88145	12.9627	3.43459	14.3734	-0.00401479	10.8544	2.61768	5.55044	-0.237411	13.9578	8.90652	6.21798	6.79877	6.76261	10.0768	3.6141	5.65779	18.6404
6.18	1.12248	4.10035	2.93304	12.9902	3.51242	14.4145	-0.334566	10.6879	2.59095	5.56892	-0.444316	13.853	8.92445	6.16057	6.78117	6.71703	10.1757	3.49026	5.56477	18.7214
6.19	1.06044	4.17818	2.9858	13.018	3.59507	14.4807	-0.438951	10.6702	2.52526	5.60943	-0.511958	13.8354	9.05369	6.18175	6.69251	6.75046	10.2957	3.44043	5.38379	18.769
6.2	1.09745	4.21679	2.99108	13.0605	3.68617	14.5436	-0.136503	10.7913	2.46229	5.62045	-0.401874	13.906	9.17098	6.41552	6.64758	6.79908	10.2511	3.46026	5.311	18.7587
6.21	1.22154	4.2005	3.00515	13.0949	3.75977	14.5855	0.234196	10.8685	2.41246	5.62674	-0.181705	13.9219	9.10225	6.62399	6.6658	6.81579	10.1117	3.48106	5.31403	18.7484
6.22	1.28775	4.2361	3.03915	13.0991	3.71513	14.5987	0.346611	10.8045	2.37485	5.65899	0.00663158	13.8547	8.94611	6.49754	6.69434	6.8315	10.0911	3.50864	5.25943	18.7902
6.23	1.24239	4.36521	3.07902	13.1038	3.57275	14.6146	0.373376	10.731	2.39207	5.72271	0.145895	13.828	8.91623	6.19337	6.72348	6.87404	10.2134	3.58217	5.23921	18.8314
6.24	1.15272	4.40986	3.14409	13.1405	3.50277	14.647	0.495158	10.8195	2.49582	5.80648	0.257305	13.8695	9.00887	6.11545	6.77691	6.93836	10.2997	3.6736	5.40503	18.8114
6.25	1.08546	4.26506	3.20096	13.2008	3.5462	14.6714	0.488467	11.0096	2.60591	5.8702	0.184358	13.9174	9.0761	6.29043	6.85585	7.01991	10.2346	3.72874	5.63655	18.7967
6.26	1.04636	4.14439	3.15171	13.2514	3.59869	14.6842	0.187357	11.0812	2.61089	5.86902	-0.0848842	13.9845	9.04547	6.41005	6.95361	7.09639	10.1425	3.71375	5.74878	18.8629
6.27	1.0448	4.20533	3.01746	13.275	3.6186	14.7125	-0.183342	10.9846	2.54565	5.82575	-0.269242	14.0687	8.99168	6.32256	7.06716	7.10956	10.2277	3.63925	5.79023	18.9658
6.28	1.10736	4.25963	2.95766	13.2885	3.64092	14.7612	-0.305124	10.8898	2.55335	5.79783	-0.297095	14.0699	9.05518	6.22345	7.13516	7.04321	10.4558	3.56669	5.82764	19.0288
6.29	1.18243	4.17818	3.02156	13.3194	3.68195	14.8313	-0.107061	10.8893	2.63626	5.80412	-0.380653	13.9788	9.26137	6.37109	7.09023	6.96369	10.5552	3.54105	5.78315	19.0391
6.3	1.20329	4.16671	3.09719	13.3623	3.76158	14.9006	0.113753	10.8984	2.61678	5.83952	-0.521242	13.9117	9.40705	6.68482	6.98033	6.94444	10.4158	3.5425	5.65071	19.016
6.31	1.22988	4.3272	3.12416	13.3909	3.8557	14.9254	0.0588836	10.897	2.43783	5.88632	-0.456253	13.9134	9.30695	6.79966	6.91778	7.01636	10.2551	3.55895	5.53039	18.998
6.32	1.28723	4.43219	3.18103	13.4029	3.86475	14.9211	-0.0468393	10.9406	2.31143	5.92684	-0.1512	13.9373	9.1142	6.56589	6.94389	7.13285	10.27	3.61651	5.45052	19.0288
6.33	1.25855	4.37427	3.30531	13.4083	3.75796	14.9489	0.239549	11.0032	2.40521	5.9819	0.135284	13.964	9.10673	6.31162	7.03376	7.20781	10.3837	3.71327	5.46771	19.0809
6.34	1.13916	4.32177	3.35456	13.4145	3.66867	14.9951	0.762811	11.0449	2.58507	6.06568	0.237411	14.0033	9.26212	6.3458	7.13698	7.23061	10.4398	3.80276	5.65981	19.1028
6.35	1.08338	4.34289	3.23906	13.4292	3.68195	15.0062	0.805635	11.0998	2.63581	6.11995	0.173747	14.067	9.33907	6.50848	7.22138	7.26556	10.4066	3.82888	5.91358	19.1054
6.36	1.11727	4.31453	3.12005	13.479	3.73262	14.9882	0.16193	11.1534	2.5905	6.10265	-0.0331579	14.1353	9.25689	6.50848	7.31003	7.31874	10.382	3.77615	6.05108	19.1433
6.37	1.1303	4.23067	3.14116	13.5574	3.7646	14.9916	-0.438951	11.1221	2.62403	6.0582	-0.328926	14.1444	9.20609	6.38954	7.40051	7.32937	10.4952	3.70069	6.06726	19.2276
6.38	1.11779	4.24213	3.1904	13.6023	3.79356	15.0412	-0.36267	11.0173	2.72415	6.04011	-0.534506	14.071	9.35177	6.40527	7.42419	7.2843	10.6798	3.67069	6.01974	19.3402
6.39	1.16575	4.3447	3.16109	13.5965	3.82795	15.1225	0.0843107	10.9701	2.70965	6.05624	-0.507979	14.0209	9.57589	6.64313	7.36711	7.23719	10.6833	3.67263	5.92672	19.4527
6.4	1.26377	4.35918	3.14116	13.6003	3.875	15.1729	0.210108	11.0241	2.5384	6.09596	-0.301074	14.0642	9.64014	6.88168	7.30578	7.25846	10.4895	3.66586	5.83674	19.4913
6.41	1.32424	4.291	3.22558	13.6479	3.94921	15.149	-0.0468393	11.0722	2.40385	6.13372	-0.164463	14.1103	9.53181	6.84887	7.28028	7.34153	10.3923	3.67408	5.78113	19.4405
6.42	1.30235	4.33565	3.35866	13.6935	4.00351	15.1126	-0.0923403	11.0463	2.4641	6.15653	-0.237411	14.1063	9.46756	6.62809	7.29242	7.40433	10.5135	3.73407	5.75181	19.4135
6.43	1.21945	4.49856	3.4378	13.6846	3.9661	15.1417	0.377391	11.0377	2.62176	6.21513	-0.258632	14.1057	9.51314	6.54607	7.35497	7.40788	10.637	3.80518	5.7872	19.4752
6.44	1.14959	4.54622	3.40791	13.6541	3.86113	15.202	0.851137	11.1384	2.66571	6.32408	0.0756	14.1148	9.51762	6.65201	7.45515	7.43016	10.5912	3.84097	5.9247	19.5453
6.45	1.1475	4.40745	3.30766	13.6726	3.78813	15.2199	0.697236	11.2645	2.58642	6.37679	0.449621	14.1205	9.45561	6.68278	7.55048	7.52994	10.5004	3.86758	6.09657	19.5678
6.46	1.1694	4.30005	3.25372	13.7414	3.80261	15.2067	0.091002	11.2654	2.57736	6.31661	0.270568	14.1775	9.48176	6.55017	7.64703	7.60693	10.5672	3.89902	6.24823	19.5788
6.47	1.16732	4.33565	3.27952	13.8106	3.87923	15.2105	-0.226167	11.1561	2.73004	6.25683	-0.358105	14.2958	9.62071	6.49754	7.74054	7.56134	10.7679	3.87387	6.37562	19.6129
6.48	1.16471	4.36521	3.3059	13.855	3.95343	15.2413	-0.0187357	11.0826	2.86595	6.29144	-0.759979	14.3482	9.74174	6.67594	7.75632	7.47321	10.8616	3.77954	6.38169	19.6978
6.49	1.1913	4.32419	3.30297	13.8867	4.0017	15.299	0.175313	11.1121	2.77489	6.35712	-0.641937	14.264	9.79926	6.91996	7.67496	7.47575	10.7341	3.70552	6.21588	19.8341
6.5	1.23196	4.31815	3.3229	13.9068	4.06203	15.3679	-0.00401479	11.1774	2.54248	6.36853	-0.335558	14.1735	9.81271	7.01838	7.58995	7.56185	10.5907	3.72536	6.04602	19.9087
6.51	1.29036	4.36884	3.35632	13.9218	4.13322	15.3978	-0.1539	11.1838	2.45187	6.34217	-0.225474	14.2019	9.80001	6.94866	7.59056	7.61858	10.6438	3.81147	6.00356	19.8322
6.52	1.34823	4.41288	3.37156	13.9547	4.12658	15.382	0.239549	11.1357	2.57736	6.35712	-0.24139	14.2913	9.80897	6.84614	7.68224	7.59275	10.7776	3.87919	6.03187	19.7286
6.53	1.32789	4.46718	3.42256	14.0127	4.03609	15.3858	0.87924	11.1366	2.69787	6.45545	-0.0411158	14.3249	9.8284	6.82016	7.77393	7.57755	10.7862	3.88064	6.09657	19.7589
6.54	1.21945	4.53958	3.5234	14.0463	3.9661	15.4226	0.922064	11.2369	2.65257	6.57856	0.282505	14.2862	9.77386	6.81264	7.78365	7.67125	10.6924	3.86419	6.22195	19.8573
6.55	1.13447	4.53657	3.54216	14.0478	3.96309	15.444	0.259623	11.3398	2.57057	6.6171	0.237411	14.2657	9.70513	6.74976	7.78243	7.81762	10.661	3.91838	6.35742	19.8901
6.56	1.15324	4.44003	3.42022	14.1081	3.99325	15.4461	-0.222152	11.3299	2.65257	6.55771	-0.198947	14.3556	9.76863	6.71148	7.90509	7.86878	10.7519	4.02141	6.47572	19.8631
6.57	1.22154	4.34772	3.31645	14.2399	4.03066	15.4615	-0.025427	11.2432	2.85281	6.51838	-0.521242	14.4922	9.93448	6.77573	8.10182	7.79483	10.877	4.02915	6.62333	19.8669
6.58	1.24187	4.31996	3.35221	14.3071	4.07168	15.4893	0.255609	11.1915	2.91986	6.55889	-0.513284	14.4888	10.0585	6.88578	8.15707	7.73304	10.9188	3.90096	6.70219	19.9531
6.59	1.21215	4.34953	3.43605	14.2789	4.12658	15.5273	0.0615602	11.1956	2.7545	6.60648	-0.425748	14.3391	10.131	6.98489	8.00892	7.78166	10.8616	3.78389	6.56165	20.0541
6.6	1.21684	4.42676	3.45129	14.2959	4.22854	15.5868	-0.2623	11.1928	2.57736	6.60884	-0.461558	14.2941	10.1907	7.08673	7.85529	7.86675	10.8004	3.80469	6.32811	20.0425
6.61	1.30183	4.50218	3.4378	14.391	4.33412	15.6406	-0.0990316	11.1738	2.58824	6.60216	-0.517263	14.4842	10.196	7.15304	7.88383	7.87536	10.8062	3.92273	6.25127	19.9312
6.62	1.39463	4.53958	3.4677	14.4296	4.31662	15.6479	0.507203	11.191	2.67024	6.62929	-0.371368	14.6817	10.1549	7.10314	8.04049	7.82016	10.8336	4.00545	6.32507	19.8753
6.63	1.39515	4.57156	3.5363	14.3867	4.17907	15.6406	0.908682	11.2536	2.65483	6.7052	0.0238737	14.6265	10.1377	6.98284	8.13096	7.82168	10.8227	3.99916	6.4009	19.9242
6.64	1.31277	4.5782	3.60958	14.4022	4.08857	15.659	0.670471	11.299	2.61678	6.80628	0.348821	14.3647	10.1541	6.90765	8.09149	7.95033	10.8067	3.99384	6.46257	19.9653
6.65	1.22884	4.49735	3.65531	14.5158	4.12477	15.6851	0.136503	11.3054	2.69606	6.86921	0.19099	14.1757	10.2154	6.88988	8.08178	8.11797	10.829	4.07656	6.5748	19.9364
6.66	1.18348	4.38151	3.61954	14.5962	4.20139	15.6992	-0.0107061	11.3167	2.8501	6.85112	-0.285158	14.2554	10.3274	6.90628	8.24512	8.17115	10.8667	4.14429	6.76993	19.9242
6.67	1.17931	4.34108	3.50757	14.5865	4.23095	15.7018	0.246241	11.3398	2.92122	6.80038	-0.527874	14.5246	10.4029	6.95687	8.47585	8.07948	10.8988	4.06156	6.95293	20.0046
6.68	1.22727	4.38633	3.43429	14.5927	4.22311	15.6992	0.27033	11.3158	2.84647	6.7874	-0.460232	14.7699	10.4335	7.03	8.53111	7.99439	10.9491	3.9087	6.96607	20.1313
6.69	1.28931	4.42736	3.47943	14.6766	4.24302	15.7249	-0.0843107	11.2205	2.72823	6.81769	-0.409832	14.9117	10.5531	7.1339	8.3702	8.03187	10.9988	3.87242	6.78914	20.1782
6.7	1.32216	4.42133	3.57616	14.7507	4.33954	15.7868	-0.250256	11.128	2.68836	6.85781	-0.4536	14.9407	10.7622	7.29521	8.22143	8.11797	10.9834	3.96143	6.62535	20.0901
6.71	1.37586	4.43701	3.61603	14.755	4.46443	15.821	0.105723	11.1384	2.70512	6.89045	-0.4536	14.7534	10.8511	7.42508	8.25483	8.14228	10.8993	4.03689	6.59401	20.0071
6.72	1.4452	4.53657	3.62892	14.765	4.49761	15.8039	0.587498	11.2192	2.68474	6.92624	-0.370042	14.3784	10.7764	7.33485	8.36413	8.12354	10.809	4.04173	6.59704	20.0734
6.73	1.40818	4.63551	3.71217	14.823	4.39324	15.7894	0.706604	11.2455	2.64759	6.99704	-0.148547	14.1336	10.7189	7.0717	8.40177	8.16052	10.7787	4.05237	6.60917	20.1872
6.74	1.27524	4.58061	3.7919	14.8562	4.27379	15.8065	0.533968	11.2178	2.69606	7.0875	0.206905	14.2896	10.7503	6.95482	8.40724	8.28967	10.8473	4.13461	6.7214	20.1724
6.75	1.21007	4.41891	3.71921	14.8504	4.25689	15.8343	0.421553	11.2464	2.82654	7.12998	0.314337	14.7039	10.8078	7.11749	8.4971	8.40718	10.9445	4.23426	6.91046	20.0914
6.76	1.24813	4.3453	3.58496	14.9069	4.31903	15.8505	0.429583	11.324	2.93028	7.10363	-0.136611	14.9896	10.8735	7.29452	8.67562	8.3935	10.9708	4.22265	7.11267	20.1339
6.77	1.26898	4.38151	3.58906	15.0324	4.37876	15.8399	0.326537	11.3335	2.94478	7.06194	-0.677747	14.9407	10.9281	7.24531	8.80495	8.31246	10.9834	4.09688	7.27949	20.2972
6.78	1.24552	4.41529	3.67582	15.0877	4.40229	15.8257	0.0321184	11.2382	2.89178	7.05053	-0.66979	14.6937	10.9512	7.13116	8.77156	8.31651	11.0577	4.01125	7.26534	20.4246
6.79	1.27576	4.43339	3.66234	15.0541	4.41073	15.8685	-0.196725	11.1339	2.81884	7.07216	-0.340863	14.54	11.0274	7.23916	8.65558	8.39249	11.104	4.05092	7.02168	20.4535
6.8	1.39515	4.45813	3.58202	15.068	4.45659	15.9557	-0.0548689	11.1334	2.76945	7.1115	-0.332905	14.6083	11.2045	7.49138	8.61915	8.41984	11.0457	4.13316	6.80531	20.4323
6.81	1.49056	4.46778	3.61603	15.1611	4.56035	15.9749	0.317169	11.2115	2.74408	7.14925	-0.648569	14.7625	11.3128	7.55016	8.68108	8.38286	10.9628	4.16025	6.82554	20.4233
6.82	1.44363	4.49735	3.78194	15.216	4.65749	15.9065	0.489805	11.2432	2.72279	7.18859	-0.656527	14.8638	11.2112	7.36014	8.73452	8.38945	10.9451	4.14864	6.93877	20.4503
6.83	1.32268	4.59087	3.9074	15.1909	4.6418	15.8698	0.436274	11.2024	2.7323	7.25938	-0.0928421	14.8775	11.0521	7.20703	8.73998	8.49834	10.9999	4.16654	6.97315	20.4786
6.84	1.29036	4.63853	3.87867	15.1766	4.50907	15.9177	0.531291	11.216	2.79709	7.34984	0.450948	14.7682	11.0491	7.25215	8.77034	8.62902	11.0651	4.24055	7.01359	20.4838
6.85	1.33467	4.52631	3.77139	15.2183	4.38238	15.9745	0.780208	11.3494	2.87592	7.38563	0.293116	14.5622	11.1776	7.34032	8.89724	8.66397	11.0577	4.33005	7.16727	20.5133
6.86	1.32581	4.38633	3.71921	15.2736	4.38238	15.9732	0.683853	11.4433	2.92666	7.34709	-0.336884	14.4626	11.2785	7.30341	9.0794	8.59559	11.0137	4.34553	7.40689	20.606
6.87	1.28723	4.39599	3.72155	15.3285	4.49158	15.9301	0.119106	11.3326	2.97106	7.30894	-0.631326	14.6248	11.2814	7.2166	9.16988	8.55051	11.0845	4.25458	7.57977	20.6838
6.88	1.31955	4.4877	3.71804	15.3911	4.59173	15.9138	-0.33189	11.1384	3.00277	7.32231	-0.416463	14.9088	11.2814	7.27744	9.0873	8.60622	11.2589	4.1646	7.51709	20.7063
6.89	1.37482	4.51424	3.74383	15.4378	4.6237	15.9702	-0.19271	11.1298	2.9475	7.36479	-0.3024	15.0556	11.4129	7.5153	8.95554	8.67562	11.3132	4.17428	7.27949	20.7539
6.9	1.37846	4.47925	3.81477	15.4552	4.65749	16.0472	0.303786	11.314	2.82019	7.39547	-0.550421	14.9868	11.5975	7.71694	8.94582	8.67663	11.172	4.22169	7.14199	20.8574
6.91	1.4087	4.46718	3.84115	15.4741	4.75824	16.0536	0.566086	11.4002	2.73457	7.40451	-0.684379	14.816	11.6131	7.67388	9.04479	8.66548	11.0428	4.23281	7.19153	20.916
6.92	1.49942	4.51424	3.81184	15.5132	4.82279	16.0156	0.428245	11.2559	2.7545	7.42615	-0.320968	14.7159	11.4615	7.46746	9.10915	8.70854	11.0725	4.24394	7.26534	20.8722
6.93	1.5088	4.59207	3.85932	15.5437	4.73652	16.0198	0.347949	11.1398	2.84239	7.50048	0.225474	14.7847	11.3801	7.36766	9.09337	8.77691	11.1851	4.29231	7.27646	20.8086
6.94	1.38524	4.62104	4.0012	15.5425	4.58087	16.066	0.606234	11.285	2.91851	7.60353	0.323621	14.9259	11.46	7.42234	9.09458	8.82959	11.2366	4.34311	7.32802	20.8324
6.95	1.28879	4.54984	4.0393	15.5468	4.52053	16.0904	0.774855	11.5204	2.93391	7.6582	-0.102126	14.9663	11.5638	7.45378	9.19538	8.86859	11.188	4.37939	7.48676	20.9803
6.96	1.32424	4.45632	3.89978	15.6136	4.58388	16.0835	0.442966	11.5272	2.93482	7.62988	-0.444316	14.9179	11.5735	7.41141	9.36357	8.89898	11.1491	4.41035	7.69705	21.1462
6.97	1.39306	4.4352	3.78018	15.706	4.67076	16.0763	-0.0762811	11.3158	3.0064	7.58072	-0.380653	14.8963	11.5347	7.41619	9.48258	8.91569	11.2429	4.40648	7.83961	21.1835
6.98	1.38524	4.44968	3.81477	15.74	4.70394	16.0853	-0.184681	11.2015	3.0884	7.57993	-0.344842	14.8576	11.6072	7.52692	9.45769	8.91772	11.4001	4.35423	7.79411	21.161
6.99	1.355	4.43882	3.88746	15.74	4.72988	16.1259	0.135165	11.3113	3.03131	7.62162	-0.632653	14.7181	11.8574	7.67456	9.3496	8.91062	11.4281	4.29038	7.62123	21.262
7	1.40193	4.44667	3.90329	15.781	4.83184	16.1887	0.365346	11.4197	2.86867	7.66449	-0.851495	14.6373	12.0576	7.78256	9.31014	8.91366	11.3137	4.25797	7.52922	21.4273
7.01	1.4989	4.51002	3.92967	15.8231	4.96517	16.2306	0.281036	11.343	2.78486	7.6877	-0.602147	14.8115	11.9418	7.79349	9.35568	8.96127	11.2411	4.29715	7.53124	21.4543
7.02	1.55781	4.58302	3.99064	15.7999	4.96818	16.2362	0.264976	11.2155	2.83605	7.70933	-0.11539	15.1114	11.6893	7.70464	9.38847	9.03218	11.3	4.40116	7.4908	21.3566
7.03	1.54582	4.60535	4.02934	15.7674	4.81676	16.2464	0.628985	11.2641	2.92711	7.76715	0.160484	15.2201	11.6931	7.61988	9.39636	9.06612	11.3692	4.47807	7.4817	21.3308
7.04	1.47179	4.56915	4.04868	15.7984	4.69006	16.2674	0.978271	11.4737	2.96925	7.85958	0.0822316	15.0124	11.9037	7.60553	9.45526	9.07473	11.3412	4.48146	7.65661	21.4389
7.05	1.37482	4.53536	4.08914	15.8455	4.70575	16.2674	0.732031	11.6066	2.97106	7.92487	-0.187011	14.7056	11.9814	7.59869	9.57002	9.13297	11.2714	4.48775	7.88511	21.5617
7.06	1.3305	4.5239	4.08855	15.8575	4.79383	16.2755	0.0869872	11.5218	3.01636	7.91739	-0.358105	14.647	11.8858	7.5898	9.6951	9.22465	11.288	4.52887	7.98924	21.6029
7.07	1.3696	4.48709	3.99768	15.8799	4.8427	16.3178	-0.188695	11.3612	3.11603	7.8761	-0.378	14.8707	11.8507	7.63423	9.80015	9.23781	11.4298	4.52935	8.02969	21.6151
7.08	1.43894	4.44305	3.91619	15.9355	4.83425	16.3473	0.140518	11.3621	3.13778	7.85958	-0.48941	15.0141	11.9807	7.71215	9.83172	9.16285	11.5807	4.45147	8.08732	21.7084
7.09	1.47231	4.46235	3.94492	15.9784	4.84753	16.3537	0.497834	11.4896	3.01455	7.87688	-0.691011	14.8519	12.1764	7.78734	9.771	9.12386	11.5955	4.36439	8.058	21.8518
7.1	1.49264	4.52269	4.03872	15.9981	4.9531	16.3828	0.381405	11.4855	2.88	7.91582	-0.683053	14.5992	12.3012	7.88372	9.69874	9.19679	11.4801	4.36778	7.90937	21.8795
7.11	1.5599	4.56734	4.09089	16.0391	5.08341	16.435	0.0829724	11.3203	2.86414	7.96774	-0.456253	14.5417	12.2773	7.96984	9.69692	9.31176	11.3915	4.47179	7.76176	21.7836
7.12	1.60525	4.62526	4.11669	16.0893	5.0991	16.467	0.207431	11.2673	2.92847	8.02241	-0.293116	14.6629	12.1742	7.93635	9.74368	9.34873	11.4149	4.56079	7.71828	21.7573
7.13	1.53279	4.69887	4.19877	16.0851	4.98809	16.4559	0.742737	11.4483	2.97242	8.0818	-0.202926	14.7734	12.1645	7.80716	9.80804	9.32189	11.4698	4.54822	7.83354	21.8769
7.14	1.42539	4.69102	4.27439	16.0379	4.89519	16.423	1.0666	11.6475	2.98103	8.14591	0.0238737	14.8206	12.2623	7.71147	9.88455	9.37406	11.4835	4.53419	8.05496	21.9933
7.15	1.41392	4.59992	4.20815	16.0457	4.89458	16.4307	0.794929	11.6375	3.01364	8.19114	0.228126	14.9088	12.3214	7.69233	9.96773	9.51588	11.4778	4.63819	8.21875	21.985
7.16	1.45198	4.54743	4.07506	16.1392	4.9157	16.4893	0.281036	11.4896	3.11105	8.19232	0.0172421	15.0226	12.3057	7.73334	10.0734	9.58172	11.5041	4.73543	8.29458	21.9309
7.17	1.43321	4.54501	4.0522	16.2311	4.91992	16.5119	0.0923403	11.4515	3.20619	8.1644	-0.521242	14.9481	12.3087	7.81263	10.1802	9.51132	11.5944	4.64739	8.38557	21.9908
7.18	1.40297	4.52812	4.12079	16.2524	4.95069	16.4657	0.222152	11.5731	3.1713	8.15102	-0.875368	14.6225	12.3864	7.89739	10.2009	9.43889	11.6773	4.47082	8.44017	22.1933
7.19	1.46188	4.53536	4.14483	16.2563	5.02851	16.4602	0.268991	11.6275	3.02678	8.17344	-0.786505	14.3528	12.5089	7.99172	10.1317	9.46067	11.6396	4.43067	8.33704	22.3677
7.2	1.5844	4.59026	4.1249	16.3034	5.12082	16.5397	0.168621	11.4973	2.93708	8.2112	-0.46819	14.4302	12.6194	8.09561	10.0788	9.53917	11.5424	4.54338	8.14697	22.3316
7.21	1.64436	4.62586	4.16594	16.3594	5.19865	16.5837	0.210108	11.3825	2.96381	8.24463	-0.297095	14.7028	12.6396	8.11817	10.0892	9.59995	11.535	4.64787	8.03575	22.1869
7.22	1.60213	4.63913	4.27967	16.3792	5.24751	16.529	0.484452	11.4796	3.01364	8.28554	-0.374021	14.8058	12.5597	8.03478	10.1238	9.62274	11.5767	4.64255	8.06204	22.2036
7.23	1.53279	4.71757	4.37054	16.3795	5.2276	16.4756	0.77887	11.6711	3.02044	8.35397	-0.378	14.6356	12.5021	7.96779	10.1608	9.65212	11.5527	4.58885	8.2046	22.3902
7.24	1.49785	4.82014	4.36878	16.383	5.12263	16.4999	0.883255	11.7337	3.01364	8.43578	-0.0742737	14.4131	12.5358	7.95002	10.2197	9.73569	11.5058	4.6319	8.3886	22.4892
7.25	1.48691	4.77971	4.30077	16.3618	5.01283	16.5589	0.738722	11.677	3.04581	8.47157	0.198947	14.3932	12.5783	7.88577	10.3217	9.83699	11.535	4.79686	8.50993	22.4172
7.26	1.48743	4.61983	4.23453	16.3224	4.99051	16.5748	0.467054	11.6547	3.13642	8.44286	-0.00265263	14.5918	12.6	7.82425	10.4662	9.85269	11.6367	4.89216	8.61103	22.369
7.27	1.50568	4.54924	4.20521	16.3282	5.06773	16.5299	0.28505	11.7132	3.23835	8.40432	-0.510632	14.779	12.6583	7.91516	10.5786	9.77672	11.7447	4.7659	8.75764	22.4622
7.28	1.51975	4.61922	4.21284	16.378	5.17753	16.4948	0.195387	11.7536	3.24968	8.41218	-0.802421	14.7728	12.7599	8.11612	10.5573	9.73012	11.7836	4.57918	8.79706	22.5954
7.29	1.52079	4.67835	4.25856	16.3973	5.26501	16.5513	0.0802959	11.6738	3.14004	8.46449	-0.725495	14.6385	12.8757	8.25009	10.459	9.77672	11.7207	4.57482	8.61912	22.6532
7.3	1.54843	4.65603	4.30839	16.3811	5.33439	16.6556	0.0829724	11.5454	3.03675	8.50972	-0.5292	14.5229	12.9511	8.27469	10.4395	9.8694	11.6413	4.71076	8.425	22.6481
7.31	1.62819	4.64698	4.32071	16.3969	5.40256	16.6735	0.347949	11.5436	3.0363	8.51248	-0.423095	14.4165	12.9265	8.23095	10.5039	9.9317	11.6396	4.77655	8.41085	22.6513
7.32	1.70066	4.71938	4.3254	16.4522	5.42006	16.603	0.687868	11.6665	3.07345	8.51602	-0.331579	14.2719	12.8592	8.14277	10.5452	9.92816	11.6676	4.7185	8.50892	22.6893
7.33	1.67929	4.8123	4.39516	16.4966	5.34223	16.5748	0.873887	11.721	3.07571	8.58327	-0.0663158	14.1962	12.8749	8.06553	10.5488	9.90587	11.6624	4.68077	8.60092	22.7208
7.34	1.57449	4.8497	4.49717	16.5055	5.22217	16.641	0.865858	11.6538	3.07798	8.70245	0.218842	14.2867	12.9384	8.05392	10.5749	9.96462	11.6584	4.77703	8.67473	22.7182
7.35	1.48534	4.80083	4.50714	16.5163	5.15943	16.7107	0.714633	11.6583	3.126	8.77875	0.118042	14.4319	12.9295	8.09083	10.6593	10.1069	11.6841	4.94054	8.7728	22.7516
7.36	1.4843	4.67353	4.4022	16.5828	5.19503	16.7026	0.5246	11.8103	3.20619	8.74729	-0.354126	14.4558	12.8802	8.12637	10.7978	10.192	11.727	4.99423	8.93558	22.8732
7.37	1.53331	4.55708	4.31719	16.6736	5.28371	16.6492	0.359993	11.8866	3.27505	8.68396	-0.709579	14.3539	12.9384	8.13594	10.9289	10.1262	11.7979	4.88442	9.10038	23.0031
7.38	1.5599	4.56734	4.34357	16.7072	5.3555	16.6346	0.182004	11.7418	3.28955	8.69851	-0.704274	14.2514	13.1192	8.16806	10.9496	10.0279	11.8796	4.76058	9.10341	23.0687
7.39	1.55416	4.67775	4.40689	16.7134	5.40497	16.6945	0.0495158	11.5594	3.23564	8.76852	-0.547769	14.2162	13.2716	8.28153	10.8664	10.0528	11.9111	4.75623	8.93255	23.0874
7.4	1.56615	4.73024	4.42682	16.7776	5.4828	16.7671	0.147209	11.5703	3.15771	8.80432	-0.517263	14.2105	13.2806	8.42985	10.8063	10.1652	11.8705	4.80509	8.80212	23.106
7.41	1.63549	4.7055	4.43092	16.856	5.5739	16.7663	0.445642	11.7287	3.09474	8.79291	-0.583579	14.1706	13.1992	8.47975	10.8312	10.2265	11.8185	4.8046	8.81021	23.1517
7.42	1.72673	4.76041	4.46141	16.8475	5.5739	16.7137	0.706604	11.7913	3.05396	8.80432	-0.48941	14.0938	13.1581	8.37654	10.8785	10.1951	11.7927	4.80315	8.83245	23.1794
7.43	1.74081	4.89013	4.51827	16.7996	5.46289	16.7	0.835077	11.6797	3.06484	8.88141	-0.129979	14.0562	13.1797	8.25077	10.9162	10.1667	11.7876	4.88055	8.85469	23.0745
7.44	1.63914	4.85513	4.58804	16.8235	5.35611	16.7312	0.831063	11.6157	3.14593	8.98917	0.160484	14.0596	13.1939	8.22548	10.966	10.2493	11.8185	5.01358	8.97501	22.8533
7.45	1.52079	4.64939	4.63846	16.8958	5.33861	16.7496	0.649058	11.7854	3.24107	9.058	-0.0159158	14.0027	13.182	8.25419	11.0431	10.4078	11.8802	5.10937	9.15194	22.7304
7.46	1.4843	4.57096	4.60621	16.9345	5.39653	16.756	0.394788	11.9977	3.30676	9.05564	-0.456253	13.9054	13.1767	8.26991	11.1572	10.4873	11.9254	5.08808	9.30157	22.7909
7.47	1.51819	4.67413	4.50596	16.953	5.46711	16.774	0.282374	11.9433	3.33666	9.02418	-0.649895	13.9367	13.1812	8.27743	11.2878	10.4245	11.9477	4.98166	9.41582	22.8674
7.48	1.58127	4.69766	4.44734	16.9982	5.5015	16.7941	0.307801	11.6919	3.31311	9.0171	-0.5796	14.1148	13.2066	8.3075	11.3485	10.3425	11.99	4.91296	9.43604	22.841
7.49	1.6454	4.58121	4.47665	17.0469	5.52925	16.8159	0.346611	11.5848	3.24832	9.03165	-0.547769	14.2179	13.2858	8.40114	11.2902	10.3602	12.0414	4.92216	9.31472	22.8018
7.5	1.67616	4.56553	4.53176	17.0678	5.61613	16.8368	0.39345	11.7123	3.19305	9.05761	-0.628674	14.0773	13.3747	8.57066	11.2052	10.4407	12.0414	4.93473	9.1752	22.8198
7.51	1.70588	4.71878	4.564	17.0894	5.73197	16.8407	0.481775	11.838	3.15092	9.09969	-0.641937	13.8377	13.377	8.70052	11.1979	10.4964	11.9859	4.93425	9.1479	22.841
7.52	1.75853	4.8304	4.6197	17.1265	5.74524	16.8415	0.611587	11.7795	3.11694	9.16184	-0.440337	13.799	13.2985	8.64106	11.2465	10.5167	11.9214	4.97827	9.1752	22.816
7.53	1.74341	4.79842	4.72405	17.1292	5.61251	16.8539	0.801621	11.667	3.13325	9.23735	-0.0915158	13.9817	13.247	8.44079	11.2975	10.5532	11.8888	5.06873	9.23586	22.7703
7.54	1.6235	4.72481	4.77681	17.0894	5.48763	16.8492	0.970242	11.7527	3.2148	9.30776	0.116716	14.0932	13.2686	8.3075	11.3625	10.6514	11.9299	5.16161	9.37033	22.7742
7.55	1.54478	4.67051	4.70705	17.0825	5.50512	16.8167	0.873887	11.9973	3.30404	9.33568	-0.0490737	13.9936	13.3344	8.31297	11.4687	10.7542	12.0197	5.21096	9.54321	22.8391
7.56	1.58857	4.61922	4.62263	17.1536	5.5914	16.7949	0.513894	12.0726	3.36521	9.32231	-0.408505	13.8952	13.3889	8.37859	11.6096	10.7482	12.07	5.17613	9.70801	22.8886
7.57	1.62402	4.59449	4.61853	17.2436	5.62216	16.7996	0.255609	11.8838	3.39647	9.32034	-0.607453	13.9686	13.3889	8.47291	11.7134	10.6641	12.0774	5.09969	9.83844	22.8732
7.58	1.5844	4.62345	4.62908	17.2772	5.61432	16.8167	0.299771	11.73	3.37563	9.34473	-0.600821	14.0596	13.3829	8.6103	11.7092	10.6595	12.1043	5.07018	9.83844	22.8867
7.59	1.61047	4.64819	4.61618	17.2807	5.65534	16.842	0.453672	11.8072	3.3054	9.35967	-0.576948	13.9817	13.4853	8.74017	11.6412	10.7598	12.1397	5.07986	9.69487	22.9928
7.6	1.76114	4.6319	4.64784	17.312	5.75127	16.8569	0.501849	11.9328	3.23654	9.36046	-0.628674	13.8377	13.7012	8.79075	11.6151	10.8312	12.1266	5.07696	9.56343	23.0726
7.61	1.85915	4.64819	4.73343	17.3545	5.84056	16.8364	0.468393	11.892	3.18897	9.38917	-0.663158	13.8542	13.8349	8.76888	11.6296	10.8039	12.0523	5.08276	9.51693	23.0102
7.62	1.79398	4.72481	4.80144	17.3742	5.87133	16.8266	0.528615	11.7736	3.17719	9.45682	-0.568989	14.046	13.7288	8.73675	11.6484	10.7679	11.9694	5.12049	9.52198	22.8931
7.63	1.69232	4.79721	4.8413	17.3858	5.81643	16.8663	0.794929	11.8044	3.22975	9.53785	-0.297095	14.1518	13.5488	8.7142	11.694	10.8373	11.9871	5.16838	9.60489	22.8636
7.64	1.66938	4.81169	4.8753	17.3993	5.71266	16.9014	1.08399	12.0063	3.30993	9.61139	0.0265263	14.001	13.5563	8.64994	11.7778	10.9928	12.1151	5.23272	9.78182	22.9343
7.65	1.65739	4.75799	4.8753	17.3935	5.6463	16.8886	1.03849	12.1483	3.34844	9.64443	0.108758	13.8086	13.7288	8.54126	11.8713	11.0961	12.1877	5.32415	9.95066	23.0218
7.66	1.60734	4.66387	4.81492	17.3982	5.65534	16.8672	0.645044	12.0503	3.36566	9.62516	-0.19099	13.8798	13.8454	8.50025	11.9812	11.0536	12.142	5.36479	10.0518	23.034
7.67	1.61516	4.60414	4.73343	17.4731	5.72171	16.871	0.28505	11.8657	3.42546	9.61257	-0.624695	14.124	13.8267	8.60415	12.0929	10.9589	12.1431	5.28932	10.1438	22.9633
7.68	1.69597	4.62164	4.70529	17.5813	5.8116	16.886	0.186019	11.8575	3.49115	9.64797	-0.850169	14.174	13.8237	8.747	12.1154	10.9675	12.258	5.18386	10.1872	22.9465
7.69	1.72412	4.65905	4.79557	17.6223	5.89244	16.904	0.259623	11.9859	3.45083	9.68612	-0.815684	13.9492	13.9731	8.81604	12.0328	11.0622	12.3163	5.1621	10.1114	23.0655
7.7	1.70066	4.65422	4.92103	17.6111	5.9576	16.9275	0.398803	11.9991	3.31039	9.6936	-0.69499	13.7739	14.1644	8.85569	11.9654	11.1113	12.2203	5.20854	9.97392	23.1659
7.71	1.77626	4.63672	4.89993	17.6366	6.01733	16.9373	0.559395	11.8553	3.20438	9.70186	-0.623369	13.8787	14.1733	8.91037	11.9909	11.087	12.1123	5.25159	9.86371	23.0816
7.72	1.90503	4.67775	4.78854	17.6864	6.02336	16.9275	0.736046	11.7668	3.22793	9.74551	-0.523895	14.0824	14.0142	8.9131	12.0759	11.0728	12.1306	5.27674	9.83338	22.9234
7.73	1.86802	4.76584	4.88527	17.681	5.93769	16.933	0.950168	11.8734	3.34255	9.81788	-0.254653	14.1006	13.9134	8.83518	12.1409	11.1366	12.2312	5.31012	9.96482	22.8919
7.74	1.68919	4.81833	5.1444	17.635	5.8303	16.9672	1.02377	12.0594	3.42229	9.90441	0.0132632	13.9475	13.9776	8.73402	12.1409	11.2552	12.274	5.37011	10.2156	22.9716
7.75	1.6235	4.7779	5.11977	17.6478	5.78807	17.0006	0.801621	12.1179	3.4096	9.96577	-0.0450948	13.8929	14.1113	8.67934	12.1463	11.3413	12.2094	5.45331	10.3814	23.0289
7.76	1.70327	4.66689	4.80378	17.7463	5.81763	17.0138	0.507203	12.0227	3.38605	9.95672	-0.391263	14.0659	14.1741	8.72445	12.2811	11.3382	12.1752	5.51668	10.4208	23.0186
7.77	1.73611	4.55587	4.75102	17.8093	5.87555	17.0014	0.394788	11.9401	3.4531	9.92447	-0.708253	14.2526	14.1517	8.83518	12.4985	11.2876	12.302	5.49733	10.4906	23.0128
7.78	1.7064	4.51485	5.04239	17.7687	5.94131	16.9745	0.359993	11.97	3.56319	9.9465	-0.854148	14.1979	14.1763	8.90763	12.5702	11.2911	12.4678	5.40204	10.5957	23.0861
7.79	1.73924	4.56734	5.09925	17.7575	6.01612	16.9766	0.294418	12.0036	3.55412	9.99802	-0.850169	14.0016	14.328	8.93019	12.436	11.36	12.4604	5.31206	10.5613	23.1845
7.8	1.79659	4.65422	4.83133	17.8511	6.10541	17.0203	0.343934	11.9288	3.39465	10.0252	-0.754674	13.9532	14.455	9.00948	12.3115	11.4056	12.3032	5.30335	10.3632	23.1639
7.81	1.80389	4.68921	4.81844	17.9009	6.18263	17.0621	0.55538	11.8407	3.24877	10.0413	-0.641937	14.079	14.3922	9.14276	12.3558	11.402	12.2169	5.37446	10.1771	23.0565
7.82	1.83778	4.72059	5.12857	17.8271	6.16513	17.0669	0.825709	11.8661	3.26282	10.0794	-0.507979	14.1518	14.2533	9.15985	12.4694	11.4091	12.2746	5.46154	10.1812	23.0334
7.83	1.91338	4.81833	5.20888	17.7858	6.04025	17.0545	1.07329	11.961	3.38876	10.1408	-0.273221	14.0898	14.2465	9.00401	12.5167	11.4572	12.3461	5.51475	10.4077	23.106
7.84	1.88262	4.84729	5.0248	17.8518	5.9395	17.0527	1.14957	12.0082	3.47665	10.2202	-0.0756	14.0505	14.3519	8.83176	12.5046	11.5297	12.3455	5.56845	10.6523	23.1331
7.85	1.73351	4.69887	5.06232	17.8916	5.96122	17.0694	0.920726	11.9986	3.46895	10.2891	-0.200274	14.1524	14.4176	8.80305	12.5283	11.6087	12.3152	5.64923	10.7049	23.0874
7.86	1.65583	4.56492	5.2552	17.8735	6.03361	17.1049	0.59419	11.99	3.46533	10.304	-0.5796	14.326	14.39	8.9213	12.6576	11.6669	12.3203	5.67487	10.7059	23.0771
7.87	1.72256	4.59811	5.14205	17.9183	6.05775	17.1259	0.442966	11.99	3.55412	10.2761	-0.824969	14.3949	14.3489	9.02315	12.8501	11.6771	12.3866	5.59215	10.899	23.1569
7.88	1.80545	4.64155	4.87941	18.0106	6.05835	17.119	0.453672	11.9551	3.63477	10.267	-0.793137	14.2987	14.4079	8.9753	12.9381	11.6543	12.4952	5.49443	11.1295	23.2849
7.89	1.82057	4.58785	4.94976	18.0195	6.1223	17.1318	0.523262	11.8634	3.56183	10.3001	-0.679074	14.1928	14.5708	8.88644	12.8434	11.6325	12.5581	5.47363	11.0547	23.3537
7.9	1.84404	4.60354	5.21064	17.9697	6.24477	17.1836	0.626308	11.7727	3.39012	10.3496	-0.696316	14.2213	14.6903	8.98077	12.7208	11.6391	12.5027	5.4983	10.7292	23.2913
7.91	1.94101	4.75618	5.19716	17.9917	6.33527	17.2156	0.675824	11.7881	3.30993	10.3894	-0.811706	14.2896	14.6537	9.21727	12.7189	11.7034	12.3935	5.53071	10.5229	23.2058
7.92	1.99158	4.85453	5.05294	18.0532	6.32139	17.2126	0.674486	11.8952	3.39012	10.4224	-0.740084	14.2674	14.5543	9.27878	12.7845	11.8011	12.3535	5.57812	10.6139	23.2623
7.93	1.89304	4.80505	5.19657	18.03	6.22124	17.2156	0.80965	11.9578	3.50338	10.4944	-0.348821	14.1945	14.5521	9.05459	12.8355	11.8548	12.3981	5.65455	10.8788	23.3974
7.94	1.78825	4.73446	5.43401	17.9473	6.14341	17.2293	1.06794	11.9347	3.51788	10.601	0.0397895	14.1894	14.629	8.81126	12.8847	11.8634	12.4644	5.75179	11.0669	23.4257
7.95	1.80233	4.70912	5.33903	17.9341	6.16091	17.2379	1.10674	11.9174	3.48119	10.647	-0.0490737	14.293	14.6798	8.79143	12.9715	11.8994	12.5107	5.81371	11.084	23.3723
7.96	1.81484	4.67413	5.10688	18.0045	6.20797	17.2361	0.794929	11.9483	3.53963	10.6025	-0.559705	14.4256	14.6828	8.95274	13.1039	11.9571	12.549	5.77404	11.1599	23.3884
7.97	1.74967	4.62284	5.13853	18.0702	6.21822	17.2126	0.433598	11.9628	3.6846	10.5695	-0.956274	14.4649	14.6828	9.0874	13.2138	11.983	12.6113	5.67342	11.4177	23.4785
7.98	1.75697	4.6331	5.26692	18.0887	6.23693	17.1904	0.326537	11.8893	3.71813	10.6116	-0.945663	14.3812	14.7284	9.08535	13.2144	11.9779	12.6702	5.62843	11.5552	23.5396
7.99	1.88783	4.70731	5.1913	18.0949	6.31355	17.2118	0.471069	11.7486	3.55865	10.6682	-0.794463	14.318	14.842	9.08466	13.147	11.9683	12.6536	5.656	11.3429	23.5608
8	1.98689	4.73507	5.10394	18.1138	6.40645	17.243	0.649058	11.667	3.39828	10.6816	-0.803747	14.3812	14.9719	9.2282	13.1088	11.9815	12.5947	5.69035	11.0537	23.5794
8.01	1.99158	4.69887	5.25403	18.1293	6.46317	17.2139	0.666456	11.7132	3.42682	10.684	-0.875368	14.4393	15.0242	9.36969	13.1088	12.0301	12.5816	5.70728	11.0163	23.5878
8.02	1.97907	4.72481	5.44339	18.1316	6.48247	17.1622	0.626308	11.7836	3.56455	10.726	-0.742737	14.3721	14.969	9.27878	13.1324	12.0746	12.6021	5.72712	11.1953	23.5814
8.03	1.95144	4.84367	5.4258	18.125	6.44989	17.1665	0.819018	11.7754	3.60441	10.8193	-0.395242	14.2884	14.8756	9.0498	13.1944	12.0944	12.6061	5.77259	11.3611	23.5833
8.04	1.87062	4.89435	5.32145	18.1111	6.36603	17.2088	1.19373	11.7577	3.51607	10.9227	-0.119368	14.3306	14.8457	8.9876	13.2618	12.145	12.593	5.85628	11.4258	23.6174
8.05	1.80702	4.78153	5.32907	18.0906	6.29907	17.2156	1.266	11.8162	3.483	10.9526	-0.164463	14.4609	14.9361	9.14208	13.3146	12.2398	12.5896	5.94287	11.4976	23.6997
8.06	1.84039	4.65663	5.39238	18.0937	6.30751	17.1703	0.831063	11.8702	3.62389	10.9042	-0.490737	14.5525	15.093	9.25213	13.4233	12.2691	12.6467	5.94916	11.7008	23.7833
8.07	1.91494	4.67654	5.36717	18.149	6.38534	17.1194	0.343934	11.8194	3.79152	10.8842	-0.802421	14.5428	15.1535	9.15985	13.5708	12.2008	12.7788	5.85918	11.9141	23.7994
8.08	1.92172	4.76584	5.27513	18.2228	6.47342	17.116	0.28505	11.7178	3.77159	10.9412	-0.866084	14.4757	15.0952	9.04912	13.583	12.1567	12.8714	5.78178	11.8585	23.7936
8.09	1.87636	4.79057	5.26751	18.2533	6.52168	17.169	0.551365	11.6756	3.58629	10.9982	-0.82099	14.4518	15.1318	9.18651	13.4239	12.2058	12.8033	5.79436	11.6138	23.8702
8.1	1.90973	4.75136	5.39414	18.2495	6.55607	17.2276	0.738722	11.7223	3.47348	11.001	-0.919137	14.4956	15.3358	9.49614	13.2855	12.2777	12.6627	5.85434	11.5279	23.984
8.11	2.04111	4.73446	5.49205	18.2595	6.62907	17.228	0.693221	11.7781	3.54416	10.9911	-1.04646	14.5172	15.4329	9.5932	13.2855	12.2985	12.6353	5.89401	11.63	24.0052
8.12	2.1167	4.80204	5.41466	18.2769	6.67553	17.1938	0.682515	11.7514	3.63477	11.0277	-0.807727	14.474	15.2663	9.3526	13.3304	12.2762	12.7113	5.91288	11.6846	23.9435
8.13	2.0458	4.9209	5.35017	18.2726	6.60192	17.1977	0.952845	11.686	3.59173	11.1225	-0.194968	14.4706	15.0616	9.12021	13.2788	12.2889	12.7645	5.94916	11.6755	23.9043
8.14	1.94466	4.97158	5.55126	18.2615	6.47825	17.2455	1.26198	11.7223	3.51879	11.2279	0.149874	14.5434	15.0683	9.17762	13.1264	12.3816	12.757	6.01543	11.7705	23.939
8.15	1.9165	4.89194	5.75293	18.2819	6.43783	17.2746	1.16429	11.8648	3.58674	11.2692	-0.224147	14.5713	15.2394	9.35465	13.0359	12.4971	12.7422	6.07977	11.9879	24.0387
8.16	1.91181	4.78153	5.51901	18.3499	6.49031	17.2515	0.736046	11.9256	3.74576	11.2354	-0.854148	14.5121	15.3335	9.3608	13.1355	12.528	12.7719	6.10202	12.2103	24.1223
8.17	1.90451	4.74653	5.18192	18.4241	6.55487	17.2037	0.429583	11.7881	3.81553	11.2153	-1.06371	14.4945	15.2596	9.21043	13.3122	12.4687	12.8462	6.07493	12.3317	24.1191
8.18	1.94622	4.77549	5.37304	18.452	6.59348	17.1771	0.429583	11.6098	3.74757	11.255	-0.897916	14.5889	15.2155	9.18924	13.328	12.4358	12.9119	6.0222	12.2821	24.1191
8.19	2.00826	4.82798	5.76466	18.4608	6.63692	17.1921	0.56341	11.5998	3.66104	11.2971	-0.824969	14.6738	15.3769	9.42779	13.1652	12.4814	12.9211	5.97867	12.1052	24.2291
8.2	2.01243	4.8666	5.61282	18.5068	6.72922	17.2297	0.637014	11.711	3.6547	11.3133	-0.931074	14.6117	15.5614	9.67454	13.042	12.5345	12.8988	5.96319	11.9839	24.3352
8.21	2.02025	4.86479	5.24465	18.5578	6.83902	17.2528	0.670471	11.7414	3.67418	11.3361	-0.893937	14.4387	15.4762	9.63831	13.0814	12.5437	12.8862	5.99608	11.992	24.305
8.22	2.10471	4.90038	5.44339	18.5602	6.83721	17.2409	0.860504	11.6407	3.6171	11.375	-0.555726	14.3175	15.22	9.40797	13.1883	12.5361	12.8628	6.07977	12.0395	24.2297
8.23	2.1605	5.02467	5.88425	18.5339	6.68337	17.2152	1.21514	11.5717	3.54506	11.4301	-0.185684	14.3505	15.1311	9.32936	13.2278	12.5619	12.8268	6.18232	12.1062	24.2445
8.24	2.07917	5.07173	5.79924	18.5265	6.53918	17.2045	1.36637	11.6629	3.61574	11.5174	-0.161811	14.4296	15.2499	9.4606	13.2023	12.6384	12.8474	6.25537	12.2366	24.3287
8.25	1.95978	4.94081	5.50201	18.5501	6.55064	17.2126	1.07329	11.8267	3.79288	11.6055	-0.494716	14.4097	15.3515	9.5228	13.2278	12.7407	12.9354	6.27617	12.3964	24.3854
8.26	1.93006	4.82617	5.6433	18.6011	6.64235	17.2169	0.671809	11.8661	3.87896	11.6291	-0.718863	14.3653	15.2977	9.40797	13.3771	12.8025	13.0045	6.25053	12.542	24.3744
8.27	1.95717	4.8672	5.84439	18.6541	6.67311	17.1938	0.575454	11.725	3.81916	11.5933	-0.571642	14.4239	15.1714	9.3362	13.5532	12.7766	13.0286	6.21087	12.6643	24.3519
8.28	1.98532	4.91607	5.57002	18.6711	6.64657	17.1601	0.695898	11.5699	3.74984	11.5705	-0.4788	14.4905	15.1729	9.46538	13.5872	12.7128	13.0749	6.18861	12.6997	24.4233
8.29	2.04632	4.86418	5.31969	18.6734	6.6707	17.1635	0.724001	11.5599	3.76796	11.5913	-0.840885	14.429	15.3649	9.66156	13.4749	12.69	13.1446	6.17168	12.5925	24.5757
8.3	2.14642	4.84488	5.61575	18.7062	6.78774	17.1938	0.598205	11.6275	3.80103	11.6389	-1.24408	14.2958	15.5091	9.74289	13.385	12.724	13.1394	6.15475	12.4378	24.6246
8.31	2.19074	4.95831	5.92177	18.7464	6.9265	17.1921	0.546012	11.627	3.73806	11.6904	-1.01331	14.2287	15.3716	9.7135	13.4166	12.7873	13.0411	6.18716	12.364	24.505
8.32	2.13339	5.08622	5.75352	18.746	6.95124	17.1635	0.790914	11.5699	3.62163	11.7384	-0.310358	14.2805	15.1356	9.66839	13.4822	12.8399	12.9651	6.27762	12.4287	24.3937
8.33	2.08334	5.10492	5.63744	18.7209	6.80524	17.1566	1.21782	11.5894	3.61393	11.8006	0.0344842	14.3823	15.1199	9.65198	13.5022	12.8526	12.9817	6.35889	12.6148	24.4291
8.34	2.11149	5.04157	5.93115	18.7078	6.65321	17.1673	1.42659	11.7196	3.75573	11.8828	-0.269242	14.3983	15.2439	9.62396	13.5283	12.8592	13.0468	6.4034	12.7907	24.5301
8.35	2.09012	4.98546	6.04958	18.7051	6.68156	17.1703	1.21381	11.8244	3.88168	11.9374	-0.653874	14.3095	15.2252	9.54809	13.6358	12.9022	13.1006	6.44742	12.8473	24.5597
8.36	1.9702	4.96555	5.72244	18.7198	6.81308	17.1635	0.84043	11.7827	3.87397	11.9398	-0.627347	14.2731	15.09	9.49136	13.8028	12.9367	13.1354	6.46774	12.9282	24.4953
8.37	1.953	4.94322	5.56826	18.7746	6.84807	17.1481	0.635676	11.6724	3.83365	11.9315	-0.4536	14.3653	15.0399	9.55766	13.9042	12.9073	13.1892	6.41404	13.1162	24.422
8.38	2.09637	4.93116	5.82152	18.8384	6.78472	17.1494	0.59419	11.6357	3.86899	11.9477	-0.615411	14.4142	15.093	9.72786	13.8684	12.8496	13.2629	6.32987	13.19	24.4516
8.39	2.17353	4.95649	5.9247	18.862	6.78292	17.1981	0.584822	11.6606	3.89798	11.9791	-0.978821	14.3152	15.1318	9.88575	13.7943	12.8207	13.2955	6.31149	13.0384	24.5635
8.4	2.12609	4.96977	5.71951	18.8562	6.90358	17.243	0.632999	11.6302	3.82187	12.0086	-0.990758	14.2196	15.0691	9.9418	13.8022	12.8399	13.2703	6.37195	12.8604	24.5719
8.41	2.1605	4.96072	5.71951	18.8573	7.055	17.2015	0.780208	11.5381	3.70952	12.0318	-0.592863	14.2509	14.8435	9.88848	13.8429	12.8992	13.2218	6.44742	12.8261	24.4034
8.42	2.26998	5.01623	6.0144	18.8592	7.11352	17.1246	0.970242	11.5104	3.7	12.0609	-0.350147	14.3175	14.4624	9.79963	13.8331	12.9559	13.1629	6.48225	12.915	24.2548
8.43	2.23036	5.13207	6.12813	18.8423	7.03087	17.1314	1.14555	11.6066	3.80375	12.1345	-0.457579	14.3027	14.062	9.74904	13.8174	12.9843	13.1389	6.48999	13.0738	24.2754
8.44	2.07917	5.16224	5.97805	18.8187	6.90659	17.2084	1.28473	11.7269	3.88485	12.2434	-0.435032	14.2298	13.7229	9.72922	13.875	13.0253	13.2069	6.52675	13.2315	24.3423
8.45	2.05727	5.05001	5.92177	18.8055	6.86014	17.246	1.29678	11.7477	3.85676	12.2977	-0.0835579	14.2179	13.4061	9.72512	14.0092	13.0902	13.3121	6.60706	13.3326	24.3146
8.46	2.1532	4.95288	5.99681	18.8183	6.89091	17.2088	1.10674	11.6711	3.82052	12.269	0.0278526	14.334	13.1282	9.78049	14.1525	13.0983	13.3561	6.66414	13.4337	24.2316
8.47	2.1704	4.96192	5.94464	18.8774	6.94038	17.1665	0.792253	11.6084	3.9075	12.247	-0.48941	14.474	12.9579	9.88575	14.2309	13.0334	13.3641	6.62254	13.5672	24.1963
8.48	2.11358	4.97158	5.82914	18.9597	7.00855	17.184	0.540659	11.623	4.0348	12.2851	-1.11676	14.4529	12.8869	9.93018	14.2139	12.9959	13.4115	6.52482	13.5945	24.2477
8.49	2.12661	4.94081	5.90067	19.0076	7.08999	17.2443	0.501849	11.642	4.00037	12.3449	-1.14461	14.2793	12.8592	9.90352	14.1604	13.0268	13.4555	6.49338	13.457	24.3352
8.5	2.21055	4.95469	6.05954	19.0192	7.15938	17.2836	0.699912	11.6025	3.82187	12.3784	-0.59419	14.178	12.8122	9.95068	14.1416	13.0709	13.4241	6.55481	13.3225	24.3564
8.51	2.27155	5.01623	6.06365	19.0455	7.21246	17.2759	0.984963	11.5567	3.72855	12.3791	-0.185684	14.2389	12.7218	10.0894	14.1562	13.0902	13.3601	6.62302	13.3174	24.2863
8.52	2.29188	5.05544	6.0015	19.0869	7.21488	17.2571	1.18169	11.5613	3.80738	12.3898	-0.323621	14.301	12.6493	10.14	14.1707	13.0947	13.3509	6.65011	13.4216	24.2239
8.53	2.2851	5.09828	6.08592	19.1066	7.1455	17.2567	1.28741	11.5962	3.91203	12.468	-0.545116	14.2748	12.612	9.99511	14.1975	13.115	13.4138	6.66753	13.5459	24.2258
8.54	2.2288	5.16827	6.22838	19.1031	7.07552	17.2669	1.33693	11.6275	3.91565	12.5947	-0.3276	14.2514	12.5455	9.78254	14.2551	13.1803	13.471	6.713	13.6197	24.2291
8.55	2.14694	5.16646	6.21725	19.1251	7.06586	17.2875	1.27135	11.6692	3.87171	12.6659	0.00265263	14.2753	12.473	9.71418	14.3353	13.2674	13.4498	6.78846	13.6844	24.2104
8.56	2.13495	5.03976	6.09003	19.2001	7.08517	17.314	1.06258	11.7083	3.90025	12.6419	-0.173747	14.3135	12.4947	9.84952	14.4294	13.2953	13.4098	6.85038	13.8644	24.2213
8.57	2.20377	4.91185	6.04254	19.2731	7.10206	17.3174	0.774855	11.6701	4.01578	12.6132	-0.740084	14.3596	12.5858	10.0013	14.529	13.2472	13.4916	6.83248	14.0899	24.2728
8.58	2.23922	4.904	6.10468	19.2859	7.15032	17.2926	0.570101	11.5545	4.09189	12.6486	-1.02259	14.3909	12.6508	9.99921	14.5806	13.2213	13.6665	6.74541	14.103	24.3474
8.59	2.19595	4.98304	6.14279	19.2913	7.24323	17.2917	0.604896	11.471	4.02076	12.7068	-0.763958	14.3562	12.6882	9.95684	14.5423	13.27	13.7248	6.68881	13.8937	24.4059
8.6	2.1824	5.04398	6.12403	19.3492	7.34278	17.3593	0.839092	11.4823	3.893	12.7406	-0.436358	14.2839	12.7068	10.0717	14.4561	13.3196	13.5853	6.70961	13.7532	24.3892
8.61	2.27676	5.0651	6.14162	19.3979	7.40492	17.4448	1.04518	11.5295	3.85857	12.754	-0.4788	14.2514	12.6583	10.2466	14.4197	13.3196	13.4413	6.76137	13.8017	24.3339
8.62	2.39042	5.11155	6.21607	19.3867	7.38139	17.4559	1.14154	11.5354	3.90931	12.7689	-0.615411	14.2566	12.5783	10.2179	14.4689	13.3009	13.4784	6.81652	13.917	24.332
8.63	2.38937	5.18275	6.28349	19.3705	7.28969	17.3995	1.2767	11.5014	3.94737	12.822	-0.362084	14.2617	12.5522	10.0033	14.5448	13.3074	13.6167	6.88763	14.0302	24.3506
8.64	2.28614	5.1737	6.33157	19.3836	7.23418	17.3794	1.45202	11.5018	3.94873	12.929	0.0954947	14.2606	12.5567	9.85772	14.5836	13.3753	13.663	6.96987	14.1293	24.3153
8.65	2.21055	5.06389	6.36557	19.3972	7.25651	17.4337	1.41321	11.5939	3.95915	13.0352	0.0756	14.2748	12.5627	9.88438	14.6061	13.4964	13.587	7.03179	14.194	24.2734
8.66	2.21785	4.98123	6.33801	19.4192	7.2927	17.485	1.0947	11.7037	4.02484	13.0631	-0.448295	14.3465	12.612	9.98759	14.6844	13.5814	13.5367	7.03904	14.2961	24.2934
8.67	2.23453	4.98304	6.24069	19.4706	7.31684	17.4623	0.753443	11.6738	4.11862	13.0265	-0.7812	14.4467	12.6919	10.0471	14.835	13.5536	13.6453	6.99212	14.4983	24.332
8.68	2.23036	5.00476	6.17855	19.5069	7.3464	17.4208	0.646382	11.5236	4.1313	13.0116	-0.649895	14.4484	12.7412	10.0382	14.951	13.4842	13.8391	6.94471	14.6277	24.3545
8.69	2.26738	4.99933	6.236	19.5015	7.3838	17.461	0.790914	11.4442	4.0348	13.0509	-0.477474	14.3465	12.7838	10.0546	14.9152	13.4867	13.9163	6.92923	14.5003	24.3796
8.7	2.35392	5.01502	6.34153	19.5069	7.43086	17.5517	0.968904	11.495	3.94918	13.108	-0.5544	14.2896	12.8563	10.1913	14.784	13.5546	13.8048	6.93214	14.2597	24.3815
8.71	2.42952	5.10794	6.36557	19.5417	7.493	17.5675	1.02913	11.5463	3.9528	13.1445	-0.648569	14.3283	12.8787	10.3519	14.719	13.6118	13.663	6.95874	14.1788	24.339
8.72	2.44985	5.2286	6.34915	19.5525	7.51231	17.5098	1.08132	11.5113	3.98089	13.1721	-0.500021	14.3613	12.789	10.3307	14.7646	13.6285	13.6602	7.02985	14.3083	24.2857
8.73	2.41596	5.25274	6.45292	19.5216	7.43991	17.4927	1.29143	11.4651	3.9741	13.2346	-0.171095	14.3266	12.6799	10.1373	14.8544	13.6255	13.7579	7.11935	14.5074	24.2529
8.74	2.35079	5.15439	6.60007	19.4895	7.36269	17.5465	1.54302	11.5218	3.96957	13.3388	0.0835579	14.301	12.671	9.98623	14.9206	13.6559	13.8225	7.18417	14.6257	24.2612
8.75	2.28823	5.07535	6.54731	19.4768	7.37415	17.5824	1.49083	11.6343	4.01578	13.4175	0.0702948	14.3784	12.7763	10.0006	14.9625	13.7349	13.8185	7.21948	14.651	24.314
8.76	2.25382	5.09225	6.36557	19.4914	7.40552	17.5401	1.09738	11.6334	4.12269	13.4222	-0.177726	14.5144	12.8787	10.1045	15.0487	13.7795	13.8248	7.22577	14.7481	24.341
8.77	2.27103	5.09044	6.33743	19.5517	7.3832	17.4734	0.75612	11.5041	4.22825	13.3958	-0.413811	14.5622	12.8615	10.1578	15.1896	13.741	13.922	7.19239	14.9543	24.294
8.78	2.32368	5.0482	6.43416	19.6298	7.39104	17.482	0.744075	11.4192	4.21194	13.4021	-0.538484	14.4603	12.7763	10.138	15.2594	13.7076	14.05	7.14547	15.0483	24.2728
8.79	2.3706	5.08923	6.43768	19.6541	7.50024	17.5688	0.88727	11.4506	4.0715	13.449	-0.640611	14.3619	12.8279	10.1981	15.1854	13.7542	14.0574	7.12612	14.9118	24.3706
8.8	2.42118	5.1737	6.39664	19.6217	7.62633	17.6072	0.93277	11.466	3.9827	13.4962	-0.624695	14.4171	13.049	10.3991	15.087	13.821	13.9425	7.14015	14.7258	24.476
8.81	2.50146	5.155	6.48927	19.5989	7.66192	17.5213	0.922064	11.3739	4.03662	13.5115	-0.395242	14.5252	13.1678	10.5084	15.0815	13.8382	13.8654	7.17837	14.6601	24.4439
8.82	2.54057	5.12	6.63993	19.6043	7.63116	17.4187	1.05991	11.2936	4.10548	13.5237	-0.192316	14.5263	13.0199	10.3458	15.1344	13.8266	13.906	7.23496	14.7329	24.3255
8.83	2.45454	5.23222	6.68977	19.5703	7.61125	17.4208	1.39715	11.3639	4.07875	13.5976	-0.168442	14.4723	12.8099	10.1209	15.1665	13.8428	13.9837	7.29156	14.9027	24.2664
8.84	2.33567	5.35772	6.67101	19.452	7.61125	17.4734	1.71566	11.534	4.02348	13.7255	-0.054379	14.5087	12.7935	10.1045	15.1896	13.9071	14.0003	7.33268	15.0756	24.3127
8.85	2.34349	5.26843	6.65049	19.306	7.56479	17.461	1.66748	11.6348	4.0561	13.7927	0.19099	14.6168	12.9407	10.2412	15.2607	13.978	13.9666	7.38202	15.1727	24.3982
8.86	2.429	5.07897	6.59538	19.2221	7.47128	17.3738	1.22317	11.5789	4.18385	13.7538	0.141916	14.6777	13.0707	10.2986	15.39	13.9699	13.9974	7.43862	15.2738	24.4021
8.87	2.42743	5.05725	6.53617	19.2151	7.47068	17.3054	0.798944	11.471	4.29712	13.7089	-0.310358	14.6755	13.0811	10.2248	15.5084	13.8884	14.146	7.43379	15.4305	24.2979
8.88	2.3607	5.16465	6.56314	19.2198	7.64684	17.3276	0.722663	11.4651	4.28624	13.7487	-0.7056	14.6851	13.0423	10.1797	15.5126	13.858	14.2746	7.35542	15.48	24.2445
8.89	2.37686	5.18999	6.64932	19.1939	7.83507	17.3965	0.872549	11.5304	4.17072	13.832	-0.7056	14.7176	13.1237	10.3164	15.4167	13.9345	14.2083	7.29785	15.3618	24.3609
8.9	2.47279	5.13871	6.67452	19.1726	7.85015	17.4174	1.03046	11.525	4.0937	13.8639	-0.439011	14.7159	13.3075	10.5576	15.3408	14.0261	14.0443	7.31817	15.2414	24.4722
8.91	2.54057	5.15741	6.65342	19.1777	7.78198	17.3781	1.15492	11.4528	4.11998	13.8372	-0.221495	14.676	13.3433	10.6164	15.3438	14.0408	14.0203	7.37815	15.2212	24.3622
8.92	2.57185	5.25636	6.69915	19.1796	7.79586	17.3589	1.30882	11.4374	4.14625	13.8434	-0.175074	14.676	13.1626	10.3963	15.3851	14.0079	14.134	7.43911	15.2718	24.1551
8.93	2.57863	5.3354	6.80878	19.1653	7.86403	17.396	1.53365	11.4982	4.10548	13.9374	-0.0888632	14.7568	13.0273	10.1797	15.4289	14.0145	14.1866	7.49425	15.3789	24.1171
8.94	2.50303	5.35953	6.8803	19.1525	7.84895	17.4208	1.66882	11.5427	4.08328	14.0617	0.169768	14.836	13.1162	10.2084	15.4622	14.0803	14.122	7.53634	15.5084	24.2394
8.95	2.38207	5.32755	6.86682	19.1572	7.71683	17.3935	1.50019	11.544	4.15803	14.1239	0.305053	14.8206	13.2642	10.3546	15.5096	14.1487	14.0786	7.59052	15.6115	24.3037
8.96	2.37165	5.2274	6.79881	19.2001	7.61366	17.3691	1.17232	11.539	4.27446	14.1026	0.0517263	14.7938	13.2559	10.3649	15.6165	14.172	14.1626	7.66405	15.7247	24.2233
8.97	2.478	5.13147	6.72729	19.2565	7.71683	17.3883	0.980948	11.5222	4.33381	14.0763	-0.358105	14.8986	13.1484	10.22	15.7507	14.1583	14.3089	7.6805	15.8723	24.1403
8.98	2.53692	5.14474	6.71029	19.2619	7.95392	17.3973	0.904667	11.4782	4.30754	14.1081	-0.542463	15.0556	13.1715	10.1687	15.7889	14.1507	14.3798	7.60068	15.936	24.2233
8.99	2.49677	5.23464	6.76305	19.2364	8.05045	17.3623	0.80965	11.4138	4.25861	14.164	-0.452274	15.0431	13.3658	10.4025	15.6875	14.1619	14.3358	7.51747	15.8198	24.3899
9	2.4853	5.27506	6.83105	19.2638	7.96176	17.349	0.821694	11.3634	4.24819	14.1876	-0.3024	14.8741	13.5002	10.719	15.5892	14.1766	14.2564	7.5257	15.6398	24.3828
9.01	2.57915	5.27506	6.85392	19.3257	7.94186	17.4046	1.10674	11.3839	4.23686	14.1919	-0.208232	14.7984	13.3799	10.708	15.6086	14.2039	14.2415	7.60165	15.5781	24.1737
9.02	2.67768	5.35591	6.85216	19.3226	8.06433	17.4546	1.51358	11.4719	4.16075	14.2332	-0.112737	14.9179	13.1536	10.356	15.6778	14.2434	14.2907	7.67953	15.7015	24.0342
9.03	2.661	5.47417	6.90727	19.2538	8.10414	17.4234	1.71699	11.5172	4.09959	14.3186	0.0954947	15.063	13.102	10.151	15.7015	14.2728	14.3221	7.73371	15.9037	24.0966
9.04	2.56246	5.44702	7.02217	19.219	7.95513	17.3606	1.56978	11.4782	4.1757	14.4063	0.305053	15.0704	13.2305	10.3389	15.7045	14.2971	14.3078	7.78934	15.9916	24.1963
9.05	2.49834	5.30101	7.07494	19.2511	7.81396	17.3589	1.25797	11.4864	4.32566	14.4672	0.233432	15.0118	13.3082	10.5317	15.7592	14.3503	14.3009	7.86335	15.9664	24.1609
9.06	2.48009	5.24067	6.99814	19.272	7.89902	17.4119	1.1295	11.6035	4.39588	14.5034	-0.0981474	15.0653	13.2029	10.3991	15.88	14.4202	14.345	7.89722	16.0715	24.0367
9.07	2.47435	5.28713	6.90141	19.2322	8.11742	17.4268	1.19775	11.6724	4.37096	14.5199	-0.319642	15.2161	13.0654	10.2111	16.0027	14.4445	14.4233	7.84062	16.3617	24.0014
9.08	2.52388	5.29859	6.89789	19.1788	8.17895	17.3674	1.13351	11.5721	4.33517	14.5097	-0.303726	15.2514	13.1379	10.3348	16.0385	14.4166	14.4919	7.76564	16.5346	24.1319
9.09	2.62659	5.25938	6.94127	19.1626	8.04321	17.3264	0.956859	11.4106	4.33789	14.494	-0.258632	15.1262	13.3919	10.6458	15.979	14.3822	14.5222	7.76032	16.3768	24.2812
9.1	2.6782	5.28532	6.96707	19.1653	8.01848	17.3725	1.03716	11.3707	4.34061	14.5215	-0.301074	15.063	13.5189	10.762	15.9091	14.3837	14.5067	7.80337	16.0968	24.2413
9.11	2.67351	5.40177	7.00576	19.1622	8.24713	17.4255	1.33693	11.4882	4.2722	14.5923	-0.315663	15.1843	13.3418	10.6212	15.8873	14.4379	14.465	7.84594	16.0048	24.0695
9.12	2.68811	5.51278	7.09311	19.1742	8.41303	17.3939	1.46005	11.6143	4.17298	14.66	-0.152526	15.3084	13.1192	10.505	15.8934	14.5073	14.433	7.88706	16.1585	24.0129
9.13	2.68967	5.5345	7.19629	19.1947	8.24954	17.314	1.43462	11.6239	4.17797	14.7142	0.202926	15.2247	13.1603	10.5816	15.9268	14.5286	14.4336	7.94221	16.4041	24.1056
9.14	2.62763	5.45848	7.22854	19.1676	8.00641	17.2819	1.62198	11.6048	4.30074	14.7795	0.511958	15.0562	13.3396	10.6397	16.0002	14.5286	14.4804	8.02541	16.5154	24.1673
9.15	2.56872	5.36255	7.16053	19.1185	8.03115	17.3123	1.83342	11.6892	4.40358	14.8448	0.425748	15.1239	13.3501	10.4517	16.0889	14.5742	14.5439	8.11249	16.4729	24.1223
9.16	2.57602	5.33781	7.0849	19.1468	8.2236	17.3247	1.58718	11.7945	4.42805	14.881	-0.0185684	15.4097	13.2111	10.2248	16.1818	14.6248	14.581	8.11539	16.5679	24.076
9.17	2.60209	5.36737	7.08901	19.2465	8.29298	17.2609	1.0211	11.7722	4.43711	14.8873	-0.315663	15.5206	13.1842	10.3321	16.2656	14.6218	14.617	8.01816	16.8874	24.1126
9.18	2.59062	5.38608	7.12477	19.2901	8.20912	17.1814	0.74809	11.6652	4.44889	14.8853	-0.248021	15.3203	13.3164	10.6773	16.2807	14.5954	14.6788	7.9543	17.0411	24.2053
9.19	2.60261	5.38125	7.12594	19.2573	8.16327	17.1784	1.00236	11.6107	4.42442	14.8995	-0.143242	15.1774	13.4397	10.8283	16.2206	14.5904	14.7171	8.00171	16.7944	24.2644
9.2	2.70166	5.3903	7.12711	19.27	8.28634	17.2306	1.3918	11.652	4.36598	14.9392	-0.213537	15.3334	13.4524	10.6916	16.1769	14.6152	14.6971	8.07766	16.4891	24.2226
9.21	2.81949	5.43676	7.18867	19.3508	8.49508	17.2293	1.46005	11.7255	4.30572	14.9848	-0.271895	15.5007	13.3889	10.5775	16.1818	14.6542	14.649	8.09652	16.5012	24.1358
9.22	2.82314	5.50494	7.28775	19.3836	8.5705	17.1494	1.29678	11.75	4.2876	15.0214	-0.118042	15.3983	13.3247	10.6609	16.1951	14.6638	14.6085	8.09023	16.7459	24.1139
9.23	2.71366	5.56346	7.36689	19.3469	8.43294	17.0822	1.40384	11.7296	4.3388	15.0773	0.218842	15.2053	13.3067	10.7408	16.2067	14.6228	14.605	8.12797	16.9167	24.1499
9.24	2.64119	5.58941	7.38917	19.3307	8.28272	17.0929	1.84011	11.7736	4.40313	15.1673	0.527874	15.2418	13.2933	10.6062	16.254	14.6056	14.6485	8.21794	16.9228	24.1647
9.25	2.67664	5.53872	7.3493	19.3462	8.30022	17.1357	1.97796	11.921	4.41808	15.2259	0.541137	15.4734	13.2208	10.4004	16.3512	14.6684	14.6988	8.31615	16.943	24.1596
9.26	2.71157	5.43193	7.28364	19.3423	8.38528	17.1288	1.48681	11.9973	4.42805	15.2106	0.210884	15.5986	13.185	10.4244	16.4611	14.7145	14.7359	8.35485	17.1644	24.1673
9.27	2.68811	5.38125	7.24788	19.3581	8.39554	17.0724	0.924741	11.8775	4.50008	15.1854	-0.126	15.499	13.3023	10.6677	16.5242	14.6557	14.7868	8.29583	17.4455	24.1924
9.28	2.6928	5.42771	7.26137	19.4393	8.39313	17.0421	0.889946	11.7164	4.58525	15.2145	-0.217516	15.3784	13.4547	10.8065	16.4945	14.5757	14.8445	8.21214	17.4415	24.2464
9.29	2.73399	5.49227	7.30944	19.5077	8.4794	17.075	1.19909	11.7169	4.56441	15.2692	-0.224147	15.4398	13.4733	10.7183	16.424	14.5818	14.8382	8.20053	17.1553	24.3146
9.3	2.75015	5.50313	7.36279	19.4957	8.62359	17.1259	1.3744	11.8471	4.43167	15.2932	-0.234758	15.5878	13.3672	10.6656	16.4046	14.6542	14.7651	8.25277	16.9592	24.3268
9.31	2.7929	5.48382	7.39093	19.4771	8.72072	17.1327	1.31551	11.9142	4.31841	15.294	-0.0954947	15.5906	13.2612	10.7996	16.4313	14.6988	14.7239	8.30163	17.0401	24.2754
9.32	2.90812	5.51097	7.40793	19.5177	8.68573	17.0925	1.34763	11.8385	4.32928	15.316	0.229453	15.4427	13.2238	10.9042	16.4489	14.6658	14.7485	8.33791	17.2261	24.2355
9.33	2.9441	5.61294	7.47652	19.5568	8.56446	17.0639	1.70629	11.7681	4.43031	15.3856	0.514611	15.3801	13.2014	10.8085	16.4574	14.6177	14.7828	8.37565	17.305	24.2342
9.34	2.81324	5.70585	7.58205	19.5332	8.52163	17.0788	2.02212	11.8661	4.48966	15.4899	0.514611	15.5024	13.1259	10.6369	16.4872	14.6653	14.7857	8.41822	17.2696	24.2271
9.35	2.68707	5.66543	7.60491	19.5065	8.58618	17.0959	1.77588	12.0531	4.45795	15.5713	0.236084	15.6282	13.0639	10.5823	16.5473	14.7985	14.7817	8.48449	17.3121	24.2271
9.36	2.69645	5.517	7.50701	19.5591	8.60307	17.0874	1.22853	12.0975	4.44843	15.5646	0.00663158	15.6146	13.1005	10.6773	16.6451	14.8568	14.8131	8.5585	17.584	24.258
9.37	2.75901	5.41504	7.42376	19.6317	8.54576	17.0775	1.05455	11.9592	4.55535	15.515	0.0198947	15.565	13.1865	10.8023	16.7635	14.756	14.8886	8.56721	17.8924	24.2857
9.38	2.80229	5.43555	7.456	19.6279	8.56627	17.0775	1.26332	11.8503	4.68855	15.528	0.0238737	15.6316	13.2455	10.8406	16.8193	14.643	14.9663	8.50384	17.8762	24.3172
9.39	2.83774	5.50856	7.52225	19.5993	8.70322	17.0792	1.36102	11.8979	4.67405	15.5988	-0.168442	15.7398	13.3	10.8263	16.7574	14.6643	14.9863	8.45014	17.5557	24.3693
9.4	2.84764	5.552	7.53339	19.634	8.83716	17.0968	1.22853	11.9723	4.51186	15.6421	-0.286484	15.709	13.3486	10.8878	16.6657	14.7555	14.9314	8.45208	17.3525	24.3808
9.41	2.85703	5.5701	7.53749	19.6715	8.88059	17.1288	1.22853	11.9523	4.38138	15.6405	-0.0702948	15.5491	13.3105	11.0115	16.6548	14.7914	14.8731	8.499	17.4647	24.3236
9.42	2.93419	5.62561	7.58967	19.6263	8.83655	17.1301	1.58317	11.9006	4.40766	15.6527	0.306379	15.4757	13.2036	10.9992	16.7143	14.7575	14.8771	8.58124	17.6598	24.2734
9.43	3.01135	5.71008	7.66588	19.5444	8.76536	17.0912	2.01007	11.9315	4.51911	15.7219	0.541137	15.6191	13.1581	10.816	16.7695	14.7291	14.912	8.6659	17.7124	24.2728
9.44	2.95557	5.70344	7.73799	19.5088	8.74606	17.0681	1.99669	12.0499	4.56577	15.8285	0.51859	15.8046	13.2089	10.695	16.7853	14.7818	14.9286	8.72153	17.6821	24.2966
9.45	2.82106	5.58458	7.78665	19.5239	8.76295	17.0818	1.53499	12.1538	4.53225	15.9115	0.293116	15.8018	13.2671	10.7784	16.7981	14.9034	14.9423	8.76603	17.7559	24.3088
9.46	2.77622	5.50494	7.75499	19.5525	8.75752	17.1011	1.24191	12.1511	4.5626	15.9249	0.0941684	15.6885	13.2574	10.9281	16.8813	14.9809	14.9789	8.79893	18.0066	24.2818
9.47	2.83305	5.51942	7.6565	19.568	8.7714	17.1028	1.39581	12.0753	4.7044	15.9024	0.0557053	15.7085	13.2283	10.9479	17.0221	14.9343	15.0326	8.78248	18.2584	24.2477
9.48	2.87997	5.52063	7.59905	19.5714	8.8444	17.1036	1.52295	12.0508	4.77915	15.9135	0.0265263	15.8519	13.2881	10.857	17.0786	14.8451	15.088	8.73991	18.2675	24.3062
9.49	2.89144	5.4989	7.63012	19.5904	8.90774	17.1301	1.33559	12.0925	4.66363	15.954	-0.0742737	15.9048	13.436	10.8427	16.9906	14.8244	15.1378	8.71379	18.0491	24.4477
9.5	2.9394	5.5514	7.69754	19.6286	8.93248	17.1699	1.17633	12.0871	4.50008	15.9831	-0.0716211	15.7881	13.5391	11.0101	16.9037	14.8618	15.1486	8.7133	17.8782	24.496
9.51	3.0515	5.65939	7.74386	19.646	8.9922	17.1742	1.36904	12.0308	4.47788	16.0051	0.0782527	15.6629	13.4905	11.2104	16.9195	14.9008	15.1	8.75926	17.9045	24.3963
9.52	3.11041	5.7137	7.79603	19.6379	9.08029	17.1353	1.73171	12.044	4.57211	16.0511	0.229453	15.7124	13.3695	11.2049	16.9535	14.9252	15.0234	8.84779	18.0349	24.3165
9.53	3.02595	5.70766	7.90449	19.6375	9.07124	17.0925	1.94584	12.157	4.62467	16.1254	0.364737	15.8741	13.3262	11.0231	16.9645	14.9596	14.988	8.90777	18.1654	24.3564
9.54	2.90656	5.67448	7.99536	19.6298	8.95721	17.0733	1.90435	12.2686	4.58616	16.2096	0.531853	15.8792	13.3799	10.9062	17.0142	15.0351	15.0452	8.92809	18.2634	24.4439
9.55	2.88466	5.61173	7.94377	19.5954	8.87637	17.0745	1.69291	12.3008	4.57483	16.2678	0.587558	15.7068	13.4375	10.9479	17.1059	15.1237	15.1486	8.98517	18.3595	24.4876
9.56	2.91334	5.55803	7.81948	19.5931	8.91076	17.0724	1.50956	12.2695	4.69172	16.2808	0.383305	15.6897	13.4442	11.0211	17.1909	15.1379	15.1904	9.05386	18.5354	24.4619
9.57	2.91699	5.56588	7.79662	19.6638	9.01754	17.0446	1.40518	12.2495	4.84077	16.2816	0.0742737	15.9526	13.433	11.0341	17.2425	15.0877	15.1858	9.02726	18.7265	24.4336
9.58	2.92689	5.61052	7.85642	19.7287	9.09597	17.0138	1.27403	12.2581	4.83488	16.3056	-0.0835579	16.1228	13.4621	11.0347	17.2359	15.0827	15.2481	8.93776	18.7346	24.5121
9.59	2.97746	5.62018	7.87811	19.7198	9.09356	17.0305	1.21782	12.2264	4.6677	16.3402	-0.0358105	15.9407	13.5398	11.1113	17.194	15.1272	15.347	8.91116	18.5748	24.6658
9.6	3.0468	5.58337	7.87576	19.6928	9.08451	17.0767	1.41053	12.1515	4.53949	16.3603	0.118042	15.7068	13.6168	11.248	17.1764	15.1384	15.3384	8.97259	18.4576	24.7076
9.61	3.10832	5.57312	7.92911	19.7175	9.18948	17.0651	1.67283	12.1334	4.57755	16.378	0.220168	15.7603	13.6325	11.2965	17.1733	15.1039	15.2098	9.05725	18.4565	24.5931
9.62	3.12918	5.65276	8.02936	19.7515	9.3391	16.9869	1.67818	12.2087	4.68583	16.4177	0.225474	15.9691	13.5734	11.1749	17.1551	15.0943	15.1063	9.1003	18.5142	24.5146
9.63	3.08069	5.78187	8.11554	19.7326	9.34272	16.9369	1.62198	12.2958	4.7035	16.4838	0.314337	16.0152	13.4741	11.0204	17.1515	15.1546	15.1463	9.09498	18.6234	24.586
9.64	3.00144	5.82893	8.14954	19.6804	9.19129	16.948	1.9097	12.3371	4.62965	16.5585	0.606127	15.8735	13.3897	10.9972	17.1958	15.264	15.2744	9.11772	18.7669	24.6754
9.65	2.96078	5.71792	8.10616	19.6472	9.07425	16.9565	2.24695	12.3539	4.62331	16.599	0.830274	15.8081	13.3844	11.0587	17.2766	15.3592	15.3378	9.23382	18.9065	24.6484
9.66	2.97121	5.57131	8.02291	19.6472	9.10321	16.9159	1.97126	12.3593	4.76602	16.5935	0.627347	15.9731	13.4771	11.0703	17.3846	15.3704	15.2984	9.35427	19.0601	24.5474
9.67	3.01761	5.54958	7.99067	19.6704	9.21422	16.8655	1.21113	12.3502	4.91371	16.599	0.156505	16.1678	13.5802	11.0409	17.4763	15.3233	15.3035	9.33057	19.1966	24.5076
9.68	3.06714	5.62742	8.02291	19.7024	9.29989	16.8599	0.855151	12.3375	4.8974	16.6438	-0.123347	16.1148	13.6145	11.0826	17.4605	15.3187	15.4281	9.19754	19.1774	24.5847
9.69	3.0833	5.6781	8.06864	19.7283	9.33126	16.8967	1.27001	12.3108	4.75333	16.6863	-0.0464211	15.898	13.6504	11.2412	17.3634	15.3628	15.5047	9.13755	19.0278	24.6703
9.7	3.08851	5.67026	8.10851	19.7461	9.38435	16.9313	1.81201	12.2713	4.66182	16.7016	0.189663	15.8462	13.7326	11.3895	17.3294	15.3835	15.395	9.2135	18.9327	24.6137
9.71	3.14795	5.67026	8.14485	19.7577	9.5026	16.9159	1.81067	12.255	4.69036	16.7107	0.313011	16.0084	13.7557	11.3526	17.3731	15.3724	15.2464	9.3088	18.958	24.4645
9.72	3.23605	5.73481	8.17593	19.7627	9.56112	16.8484	1.53767	12.2686	4.73521	16.7363	0.305053	16.0978	13.6676	11.1776	17.4022	15.3724	15.2698	9.32573	19.045	24.4104
9.73	3.23658	5.84342	8.22927	19.7751	9.46157	16.7979	1.69558	12.2963	4.71029	16.7941	0.420442	15.9856	13.5712	11.1004	17.3925	15.4083	15.4104	9.31122	19.1552	24.4831
9.74	3.12709	5.90073	8.31604	19.7894	9.33186	16.8035	2.17736	12.3416	4.68673	16.89	0.69499	15.8581	13.5585	11.1776	17.3925	15.4808	15.4544	9.37266	19.2361	24.5371
9.75	3.0296	5.84643	8.35415	19.7959	9.3198	16.8065	2.20948	12.4092	4.75695	16.977	0.802421	15.898	13.6242	11.22	17.4375	15.5684	15.3555	9.51826	19.2957	24.5037
9.76	3.04367	5.7324	8.27148	19.833	9.38556	16.765	1.64339	12.4664	4.87837	16.9884	0.599495	16.0613	13.6892	11.1359	17.5395	15.614	15.3092	9.60679	19.4453	24.4413
9.77	3.1224	5.64793	8.16889	19.9018	9.43804	16.7231	1.17901	12.4632	4.93817	16.9644	0.26659	16.1723	13.696	11.0689	17.6548	15.5917	15.4396	9.53906	19.6607	24.4413
9.78	3.16254	5.63526	8.18003	19.9316	9.46157	16.718	1.31953	12.4138	4.90601	16.9884	-0.0106105	16.133	13.7176	11.1851	17.6767	15.573	15.6042	9.43022	19.7193	24.5532
9.79	3.14951	5.6962	8.27266	19.9219	9.50079	16.7329	1.71699	12.3693	4.84213	17.0423	-0.0809053	16.0266	13.8386	11.4271	17.5862	15.6109	15.6025	9.43506	19.5495	24.6774
9.8	3.14795	5.77765	8.33011	19.9555	9.60998	16.7492	1.73305	12.3534	4.80951	17.0682	0.129979	15.9936	13.944	11.5624	17.5055	15.6621	15.4584	9.51198	19.3796	24.6446
9.81	3.21312	5.81807	8.33304	20.0282	9.74452	16.7595	1.43194	12.3729	4.80271	17.0733	0.41779	16.0198	13.867	11.4777	17.5115	15.6925	15.3733	9.53278	19.3988	24.5018
9.82	3.30748	5.87057	8.34828	20.0464	9.74573	16.7471	1.54703	12.4197	4.76738	17.0918	0.546442	15.9913	13.6982	11.3041	17.5413	15.7127	15.4247	9.51826	19.5697	24.4471
9.83	3.33251	5.96831	8.41805	19.9981	9.59973	16.7205	2.24159	12.4546	4.72116	17.1398	0.647242	15.9401	13.6362	11.2521	17.5492	15.7239	15.4779	9.57389	19.7426	24.4998
9.84	3.25482	5.97374	8.51185	19.9733	9.5032	16.7039	2.60828	12.465	4.76284	17.2275	0.830274	15.9657	13.7146	11.3252	17.5644	15.7452	15.4373	9.71225	19.7851	24.5333
9.85	3.16254	5.83256	8.55875	20.0139	9.55388	16.6902	2.03015	12.5068	4.89513	17.3298	0.794463	16.038	13.814	11.3478	17.6129	15.8242	15.3956	9.83415	19.7497	24.5217
9.86	3.15055	5.73542	8.51537	20.0742	9.64497	16.6774	1.25797	12.5993	4.99707	17.3766	0.442989	16.0665	13.814	11.2835	17.6973	15.93	15.4567	9.8327	19.8659	24.5114
9.87	3.19747	5.77222	8.43564	20.1074	9.68298	16.6859	1.25663	12.6492	4.99752	17.3553	0.188337	16.026	13.7221	11.2767	17.7933	15.9599	15.5722	9.73305	20.1561	24.5371
9.88	3.23188	5.78549	8.39753	20.1229	9.67333	16.7107	1.76383	12.5785	4.95131	17.3376	0.262611	15.9543	13.7296	11.3943	17.8309	15.9037	15.6351	9.6808	20.3098	24.6266
9.89	3.24648	5.72878	8.40926	20.1522	9.68298	16.7372	1.90435	12.4619	4.92503	17.3656	0.396569	15.9367	13.929	11.5282	17.7745	15.8576	15.6259	9.72144	20.1238	24.734
9.9	3.28663	5.75955	8.4544	20.1897	9.78735	16.7616	1.52562	12.4328	4.91326	17.4151	0.335558	15.997	14.0762	11.5802	17.684	15.8779	15.5876	9.74369	19.8558	24.7378
9.91	3.37265	5.90556	8.5224	20.2148	9.95869	16.765	1.30615	12.5041	4.87022	17.458	0.206905	16.0067	13.9492	11.5822	17.6409	15.9381	15.5579	9.72192	19.8407	24.6465
9.92	3.42687	6.0021	8.60155	20.2338	10.0208	16.7398	1.71967	12.563	4.80951	17.4914	0.31699	15.9122	13.746	11.5863	17.6591	15.9807	15.5305	9.74998	20.056	24.6098
9.93	3.36639	5.97977	8.69476	20.25	9.88147	16.7176	2.35401	12.5499	4.80135	17.5441	0.721516	15.8485	13.752	11.5768	17.7071	15.9746	15.5025	9.85108	20.235	24.6671
9.94	3.25899	5.9134	8.76277	20.2345	9.7228	16.721	2.41423	12.5508	4.88335	17.6318	1.05707	15.8986	13.8745	11.4934	17.7429	15.9746	15.5133	9.95799	20.2289	24.7262
9.95	3.24179	5.86695	8.72173	20.1998	9.73366	16.7372	1.84681	12.6452	4.99118	17.703	0.929748	15.9623	13.8857	11.3526	17.7805	16.0415	15.5762	10.0122	20.1925	24.7468
9.96	3.30696	5.83075	8.61738	20.2214	9.84467	16.7389	1.43997	12.7468	5.04645	17.7081	0.480126	15.9623	13.7871	11.3041	17.8795	16.1149	15.6351	9.99282	20.3755	24.75
9.97	3.31269	5.79153	8.59275	20.3145	9.89957	16.7188	1.61127	12.73	5.05143	17.6932	0.214863	15.9458	13.737	11.4496	17.9864	16.1149	15.6814	9.943	20.6697	24.7719
9.98	3.23188	5.79273	8.65548	20.3891	9.88268	16.7137	1.84011	12.6302	5.04554	17.7184	0.275874	15.9532	13.8132	11.6677	17.9609	16.0769	15.742	9.93768	20.6818	24.8671
9.99	3.25065	5.84824	8.69242	20.4019	9.89776	16.7548	1.63402	12.5789	5.02516	17.7601	0.376674	15.9663	13.9567	11.7634	17.8333	16.0673	15.7642	9.95896	20.4048	25.0054
10	3.44668	5.88082	8.68714	20.4169	10.0045	16.7924	1.32221	12.6084	4.97215	17.7754	0.358105	15.9367	14.0314	11.7313	17.7757	16.0906	15.7139	9.9488	20.2441	25.0517
10.01	3.56659	5.87539	8.73111	20.4703	10.1481	16.7552	1.48547	12.6334	4.90646	17.7703	0.364737	15.8297	13.9537	11.7114	17.8042	16.1215	15.6591	9.9517	20.3614	24.9867
10.02	3.44147	5.92547	8.84191	20.5081	10.2085	16.6821	2.0703	12.6129	4.88743	17.784	0.497369	15.7341	13.8132	11.7456	17.7963	16.1341	15.6408	10.0267	20.5069	24.9687
10.03	3.33042	6.02261	8.93278	20.4993	10.1367	16.6748	2.441	12.6197	4.94134	17.8592	0.724168	15.7768	13.7512	11.7333	17.7289	16.1412	15.6311	10.1196	20.4938	25.0601
10.04	3.42635	6.02864	8.93923	20.4815	10.0184	16.7265	2.26301	12.7223	5.00885	17.976	0.952295	15.882	13.7677	11.5966	17.7058	16.1904	15.6311	10.1641	20.4574	25.1392
10.05	3.46702	5.91944	8.88178	20.4853	9.94964	16.7458	1.91104	12.8507	5.02289	18.0358	1.02392	15.8661	13.7774	11.4442	17.786	16.2689	15.6762	10.1979	20.607	25.152
10.06	3.31113	5.83376	8.83429	20.5139	9.95266	16.6983	1.84011	12.8647	5.02153	18.0012	0.809053	15.7677	13.7804	11.4695	17.9001	16.2699	15.7574	10.2507	20.9245	25.1694
10.07	3.28506	5.83436	8.84426	20.5769	10.0208	16.6457	1.91773	12.7722	5.09221	17.9705	0.458905	15.7807	13.8237	11.6636	17.925	16.1848	15.8237	10.2676	21.1186	25.2337
10.08	3.48735	5.85428	8.87826	20.6639	10.1391	16.6492	1.74108	12.7196	5.19278	18.0149	0.229453	15.8849	13.9134	11.7976	17.8042	16.1509	15.8323	10.2153	20.972	25.3379
10.09	3.53427	5.87539	8.90523	20.7238	10.2573	16.7069	1.41321	12.7559	5.16787	18.0775	0.188337	15.8849	14.0306	11.7811	17.6548	16.2147	15.7774	10.1568	20.6879	25.4395
10.1	3.38412	5.91582	8.94099	20.7377	10.3358	16.7565	1.448	12.774	5.01474	18.0904	0.282505	15.7677	14.0814	11.7907	17.6135	16.2805	15.7151	10.1704	20.6364	25.4588
10.11	3.46232	5.92969	8.98848	20.7412	10.3611	16.7334	1.91372	12.7146	4.91914	18.0712	0.480126	15.705	13.9925	11.9302	17.6312	16.277	15.7014	10.2594	20.8153	25.3907
10.12	3.74281	5.93392	9.02365	20.75	10.3104	16.668	2.30449	12.6683	4.97985	18.079	0.736105	15.7825	13.8842	12.0217	17.6056	16.243	15.7065	10.3392	20.9275	25.3469
10.13	3.7131	6.01718	9.06938	20.7508	10.2266	16.6556	2.30717	12.7286	5.09221	18.1522	0.976169	15.8929	13.8962	11.8953	17.5553	16.2567	15.6911	10.3513	20.8638	25.392
10.14	3.39298	6.12397	9.14852	20.7423	10.2085	16.7133	2.10911	12.8384	5.11395	18.2651	1.07697	15.8758	13.9492	11.6588	17.5589	16.3388	15.6796	10.3595	20.8072	25.4505
10.15	3.33459	6.09561	9.17491	20.7551	10.2435	16.7505	2.01409	12.8897	5.06548	18.3398	0.954947	15.7432	13.9462	11.5747	17.633	16.4355	15.7037	10.4505	20.9589	25.4646
10.16	3.56503	5.95926	9.09987	20.8099	10.2597	16.7223	2.01409	12.8715	5.08224	18.3343	0.708253	15.7181	13.9447	11.721	17.735	16.4588	15.7425	10.5656	21.2672	25.4531
10.17	3.58641	5.89048	9.03713	20.8679	10.2784	16.6876	1.84681	12.848	5.21589	18.3119	0.510632	15.9037	13.997	11.8755	17.7981	16.4001	15.7717	10.5695	21.4664	25.4569
10.18	3.39611	5.92306	9.08052	20.8791	10.349	16.697	1.52295	12.8493	5.32915	18.3315	0.393916	16.0647	14.068	11.8536	17.7678	16.3671	15.8048	10.4606	21.3865	25.5109
10.19	3.43208	5.95926	9.14442	20.8768	10.4407	16.7342	1.42525	12.8366	5.25757	18.3685	0.351474	15.9532	14.1494	11.8071	17.6785	16.4142	15.8346	10.3861	21.1722	25.5746
10.2	3.65366	5.97494	9.14501	20.9135	10.5143	16.7714	1.7277	12.7781	5.06729	18.396	0.404526	15.7142	14.2092	11.9643	17.6208	16.4588	15.8014	10.4408	21.0772	25.5515
10.21	3.67869	6.02683	9.13797	20.9556	10.5626	16.7894	2.09706	12.7354	4.97985	18.4173	0.522568	15.6572	14.1763	12.1872	17.5984	16.4472	15.7065	10.552	21.1368	25.4691
10.22	3.58693	6.13182	9.18663	20.9382	10.5493	16.78	2.20011	12.779	5.05098	18.4389	0.685706	15.7864	14.1009	12.1496	17.5704	16.4289	15.6465	10.598	21.2167	25.4248
10.23	3.67556	6.21206	9.27516	20.8795	10.4715	16.7727	2.16531	12.8643	5.1434	18.4845	0.927095	15.8661	14.0792	11.8693	17.5613	16.4522	15.6774	10.5835	21.2824	25.4151
10.24	3.77149	6.1831	9.37423	20.8463	10.4118	16.7919	2.22152	12.9038	5.16334	18.5817	1.14328	15.8041	14.0912	11.6902	17.6081	16.5186	15.7442	10.6357	21.3714	25.3964
10.25	3.60622	6.08898	9.43638	20.8729	10.419	16.8146	2.26568	12.9246	5.16107	18.6871	1.07166	15.7489	14.1083	11.7811	17.6737	16.5991	15.7608	10.7871	21.4816	25.3874
10.26	3.41332	6.03468	9.38654	20.9297	10.4751	16.8326	2.08234	13.0045	5.22495	18.7233	0.728148	15.8371	14.1584	11.9753	17.7216	16.6432	15.7231	10.881	21.6181	25.3881
10.27	3.50247	6.02321	9.26578	20.9603	10.5572	16.8625	1.74911	13.0725	5.33459	18.7016	0.439011	15.9674	14.2047	12.0211	17.769	16.6183	15.7197	10.8055	21.7748	25.3791
10.28	3.68755	6.00934	9.22826	20.9529	10.6103	16.8958	1.59387	13.014	5.35769	18.6902	0.407179	15.9213	14.2122	11.8953	17.8097	16.5763	15.8145	10.6846	21.8597	25.3984
10.29	3.67556	6.01657	9.30916	20.9618	10.5988	16.9305	1.76651	12.8806	5.24262	18.7095	0.539811	15.729	14.2622	11.8495	17.7866	16.5748	15.914	10.6735	21.7697	25.4498
10.3	3.60153	6.07812	9.39123	21.0001	10.606	16.9677	2.00472	12.8307	5.12437	18.7422	0.633979	15.6493	14.3855	12.0744	17.7004	16.5945	15.8637	10.7446	21.5867	25.4338
10.31	3.72613	6.16379	9.40941	21.0194	10.7134	16.9788	2.0181	12.9051	5.12437	18.7744	0.600821	15.7449	14.4221	12.3587	17.6208	16.6062	15.7111	10.8041	21.4917	25.3443
10.32	3.89296	6.23499	9.44341	21.0082	10.8256	16.9672	1.96323	12.9795	5.19414	18.8043	0.606127	15.8183	14.3033	12.3321	17.602	16.6249	15.6534	10.8375	21.5625	25.2993
10.33	3.81163	6.27963	9.57766	21.0001	10.7894	16.9775	2.17468	12.9609	5.24216	18.8539	0.847516	15.7437	14.1935	12.0299	17.6573	16.6594	15.7277	10.8844	21.7394	25.3302
10.34	3.62551	6.26576	9.69492	20.9908	10.6507	17.0074	2.54404	12.9446	5.24307	18.9365	1.19236	15.6311	14.2271	11.8317	17.7447	16.7141	15.7905	10.971	21.8941	25.3553
10.35	3.63854	6.19215	9.62984	20.9641	10.5885	17.0143	2.55742	13.0476	5.21634	18.9962	1.26265	15.6407	14.3295	11.9062	17.8072	16.7743	15.7591	11.0619	21.9709	25.3347
10.36	3.74803	6.13061	9.48034	20.9668	10.6706	17.013	2.09572	13.1823	5.24715	19.0029	0.920464	15.7597	14.3586	12.0559	17.8625	16.7855	15.7162	11.0769	22.07	25.2948
10.37	3.70475	6.12759	9.461	21.0356	10.7931	17.0378	1.67551	13.1764	5.39484	19.0053	0.531853	15.8263	14.2891	12.0689	17.939	16.7495	15.7791	11.0121	22.2358	25.2942
10.38	3.62029	6.17284	9.5378	21.1036	10.8323	17.0737	1.7277	13.053	5.49859	19.0297	0.466863	15.7477	14.248	12.0115	17.9736	16.7338	15.9123	10.9637	22.3207	25.3688
10.39	3.71987	6.23137	9.54542	21.1025	10.8003	17.0981	2.02747	12.9795	5.36856	19.0423	0.631326	15.6333	14.3668	12.112	17.9232	16.7445	15.9306	10.9792	22.2085	25.4505
10.4	3.8914	6.2374	9.52314	21.0766	10.8178	17.1139	2.12249	13.019	5.14476	19.0407	0.691011	15.6367	14.5424	12.3608	17.8431	16.7379	15.7757	11.0155	21.9881	25.4106
10.41	3.9133	6.20965	9.61225	21.104	10.9451	17.1092	1.97929	13.0798	5.11577	19.0556	0.603474	15.6908	14.5394	12.4366	17.7757	16.7384	15.6282	11.0445	21.8607	25.2717
10.42	3.84187	6.25791	9.76878	21.16	11.0748	17.0848	1.96056	13.0825	5.27478	19.0879	0.644589	15.6367	14.3638	12.2131	17.7392	16.7835	15.6299	11.0774	21.9446	25.2067
10.43	3.82049	6.39729	9.83913	21.1635	11.0579	17.0857	2.29512	13.063	5.37264	19.1343	0.973516	15.5161	14.2585	12.0081	17.766	16.8473	15.7219	11.1272	22.1286	25.262
10.44	3.82049	6.45883	9.80161	21.1152	10.9191	17.1147	2.67921	13.1147	5.30876	19.1956	1.31438	15.5087	14.2966	12.0546	17.8376	16.9015	15.7843	11.2022	22.2166	25.3032
10.45	3.77879	6.33635	9.74592	21.0916	10.8262	17.1353	2.58419	13.239	5.23673	19.2397	1.29316	15.6225	14.3474	12.1468	17.8856	16.946	15.7625	11.2883	22.2389	25.2511
10.46	3.75428	6.19094	9.72892	21.1237	10.8703	17.1353	2.07431	13.2899	5.32462	19.2464	0.931074	15.6954	14.3541	12.0812	17.905	16.9607	15.6848	11.3265	22.4026	25.1765
10.47	3.79808	6.20965	9.73185	21.1689	10.9753	17.1263	1.78123	13.1919	5.52305	19.2436	0.614084	15.6504	14.3571	12.0012	17.9408	16.9395	15.6499	11.2888	22.6342	25.1881
10.48	3.84708	6.32126	9.73361	21.2026	11.0356	17.119	1.9271	13.0834	5.5969	19.2562	0.567663	15.5781	14.393	12.0894	17.97	16.9101	15.7214	11.2365	22.6099	25.3128
10.49	3.83926	6.35204	9.76351	21.2451	11.0555	17.1412	2.05691	13.0989	5.42972	19.2834	0.627347	15.5582	14.508	12.2972	17.9287	16.8751	15.7848	11.2317	22.3228	25.4402
10.5	3.84343	6.29593	9.82448	21.2949	11.1339	17.2062	1.94182	13.1674	5.22767	19.3089	0.640611	15.5576	14.6507	12.4428	17.8267	16.8473	15.7002	11.2661	22.1418	25.417
10.51	3.93989	6.28386	9.86141	21.3108	11.2757	17.2443	1.93513	13.1479	5.24896	19.3176	0.681726	15.5098	14.6335	12.3936	17.7526	16.8559	15.547	11.3149	22.2318	25.2884
10.52	4.05093	6.37376	9.8749	21.2907	11.3215	17.2007	2.26836	13.058	5.41613	19.3278	0.858127	15.4398	14.4535	12.2241	17.7878	16.8802	15.5082	11.3768	22.4148	25.2633
10.53	4.0306	6.48236	9.94701	21.2876	11.1997	17.1519	2.65646	13.0444	5.45419	19.3785	1.14859	15.4472	14.3564	12.1427	17.8698	16.8822	15.5842	11.4354	22.4663	25.3842
10.54	3.90913	6.5077	10.0525	21.3069	11.0802	17.1848	2.65378	13.1587	5.33277	19.4698	1.34091	15.5189	14.4288	12.1626	17.8625	16.8984	15.6053	11.4712	22.3814	25.4666
10.55	3.85386	6.43892	10.0531	21.3038	11.1019	17.2558	2.24695	13.2885	5.28838	19.5418	1.21623	15.5098	14.5065	12.112	17.8018	16.9749	15.4967	11.5137	22.3895	25.4338
10.56	3.88879	6.35385	9.94876	21.3011	11.1864	17.2738	1.92175	13.293	5.44739	19.5433	0.892611	15.4148	14.4991	12.0101	17.8643	17.0656	15.4139	11.5887	22.6544	25.4145
10.57	3.89974	6.31463	9.90362	21.3343	11.2099	17.2306	1.97929	13.1773	5.6422	19.515	0.693663	15.4159	14.5043	12.0299	18.0368	17.1111	15.5156	11.6313	22.9547	25.5006
10.58	3.89036	6.31282	9.97397	21.3618	11.1912	17.1925	2.11446	13.097	5.64447	19.5241	0.660505	15.5525	14.6201	12.1564	18.0799	17.137	15.7002	11.5786	22.9183	25.6389
10.59	3.93102	6.33695	10.0396	21.3571	11.2347	17.2161	1.98465	13.1365	5.46823	19.5764	0.623369	15.5946	14.7934	12.2412	17.9171	17.1719	15.7019	11.4924	22.5806	25.7013
10.6	3.99515	6.39668	10.042	21.3637	11.3807	17.287	1.80264	13.1869	5.35769	19.6244	0.583579	15.4239	14.8666	12.2876	17.7581	17.1831	15.475	11.4949	22.3571	25.6454
10.61	4.04207	6.46245	10.0514	21.3923	11.511	17.3311	1.98732	13.1456	5.4193	19.6244	0.698969	15.2469	14.7687	12.343	17.7623	17.1537	15.2995	11.5945	22.4643	25.5894
10.62	4.10151	6.51494	10.1041	21.3935	11.4724	17.2994	2.48114	13.0821	5.48092	19.598	0.99739	15.2645	14.6388	12.3163	17.8491	17.098	15.3721	11.6864	22.6675	25.6332
10.63	4.14113	6.57226	10.1803	21.3482	11.324	17.2511	2.83712	13.1048	5.41704	19.6259	1.29051	15.3932	14.6365	12.1762	17.8607	17.0225	15.5116	11.7082	22.6928	25.6891
10.64	4.09473	6.59096	10.2595	21.2995	11.2733	17.2554	2.7421	13.2068	5.36086	19.7341	1.35417	15.4074	14.712	12.0477	17.7763	16.979	15.4733	11.7198	22.5937	25.6576
10.65	4.0087	6.51735	10.2964	21.2972	11.3475	17.2951	2.3152	13.303	5.46234	19.8348	1.11808	15.2822	14.7426	12.0211	17.7277	17.0246	15.3367	11.7977	22.6332	25.6061
10.66	3.95605	6.42022	10.2478	21.3405	11.4084	17.3285	2.00874	13.3212	5.65172	19.8458	0.818337	15.2287	14.7232	12.0826	17.8309	17.101	15.323	11.8877	22.892	25.637
10.67	3.95605	6.41358	10.1669	21.3706	11.4042	17.337	2.06093	13.2599	5.72466	19.8049	0.749369	15.3488	14.7329	12.1605	18.0094	17.1	15.443	11.8862	23.1144	25.7367
10.68	4.0233	6.47633	10.1498	21.3533	11.4054	17.3264	2.18137	13.2014	5.59962	19.7943	0.883327	15.4478	14.8203	12.1728	18.0422	17.0524	15.5225	11.8098	23.0517	25.8242
10.69	4.11141	6.49925	10.2061	21.3409	11.47	17.3469	2.09171	13.1941	5.45736	19.8352	0.956274	15.3379	14.9592	12.1427	17.8564	17.064	15.4716	11.759	22.8162	25.8255
10.7	4.13122	6.48477	10.2706	21.3672	11.59	17.4213	1.98063	13.1823	5.48862	19.8887	0.847516	15.137	15.0347	12.2138	17.6621	17.141	15.3698	11.7851	22.6958	25.7489
10.71	4.14374	6.54873	10.3064	21.3807	11.6938	17.4709	2.13052	13.1497	5.58467	19.9127	0.732127	15.0767	14.957	12.3772	17.6463	17.2074	15.3401	11.8596	22.7353	25.72
10.72	4.24123	6.68629	10.3521	21.3486	11.6944	17.4448	2.44501	13.1597	5.52758	19.9111	0.852821	15.1809	14.8345	12.3854	17.7259	17.2064	15.3641	11.924	22.7616	25.7972
10.73	4.28502	6.74663	10.4705	21.305	11.6021	17.4157	2.67921	13.2259	5.39484	19.9485	1.18838	15.2418	14.842	12.1646	17.7326	17.1456	15.3075	11.9501	22.7413	25.8538
10.74	4.15312	6.66698	10.579	21.2613	11.5285	17.4379	2.74746	13.3017	5.43743	20.0499	1.4616	15.1348	14.9316	11.9643	17.6585	17.0929	15.1869	11.9801	22.7909	25.8197
10.75	4.02017	6.5801	10.5356	21.2103	11.5345	17.4696	2.63906	13.3602	5.6422	20.1372	1.41385	15.0232	14.9398	11.9657	17.6451	17.0797	15.1852	12.0478	22.9607	25.801
10.76	4.05771	6.58915	10.4178	21.2041	11.5749	17.4704	2.41824	13.3829	5.75999	20.1424	1.08891	15.1017	14.8905	12.0457	17.7587	17.0306	15.3453	12.0928	23.166	25.8698
10.77	4.14947	6.60906	10.4072	21.2737	11.6142	17.4499	2.22821	13.3711	5.69022	20.1015	0.805074	15.2492	14.9219	12.0628	17.8619	16.9182	15.4956	12.0512	23.2287	25.9573
10.78	4.15521	6.5795	10.4688	21.3405	11.6624	17.4418	2.11446	13.3443	5.59101	20.079	0.762632	15.2036	15.0123	12.0737	17.7866	16.8427	15.5173	11.981	23.0669	26.0171
10.79	4.16667	6.58553	10.467	21.3308	11.7209	17.485	2.04353	13.289	5.61728	20.0747	0.843537	14.9794	15.0713	12.1865	17.6081	16.8539	15.4453	11.9781	22.8728	26.0705
10.8	4.28242	6.65552	10.4594	21.3011	11.7915	17.5517	2.09171	13.2145	5.69475	20.0456	0.885979	14.8485	15.1146	12.3451	17.5298	16.8888	15.3498	12.0463	22.8697	26.1008
10.81	4.38877	6.69836	10.5579	21.3285	11.8742	17.538	2.29111	13.2037	5.64447	19.9839	0.924442	14.9185	15.1475	12.3697	17.5759	16.8954	15.2658	12.1107	22.9466	26.0853
10.82	4.35541	6.7056	10.6945	21.3741	11.9375	17.4478	2.4798	13.2767	5.4936	19.9406	1.02922	15.0101	15.0967	12.2124	17.5965	16.8842	15.2264	12.1247	22.8748	26.0635
10.83	4.26104	6.77498	10.7543	21.3648	11.9297	17.4153	2.6056	13.3384	5.47322	19.9736	1.18175	14.9441	14.9809	12.0634	17.5267	16.8873	15.2721	12.1233	22.7474	26.0789
10.84	4.24071	6.86609	10.7467	21.32	11.8519	17.4683	2.76218	13.3593	5.63858	20.0598	1.33162	14.783	14.9241	12.0778	17.4684	16.9313	15.359	12.1789	22.8273	26.131
10.85	4.26625	6.79791	10.7203	21.3022	11.771	17.4927	2.82909	13.4087	5.77358	20.0995	1.39263	14.7369	14.9824	12.1509	17.5358	17.0028	15.3733	12.295	23.1205	26.1869
10.86	4.25739	6.62294	10.6904	21.3297	11.7583	17.4345	2.59623	13.4659	5.74232	20.0641	1.27194	14.8667	15.0952	12.1243	17.6876	17.0144	15.3064	12.3729	23.3379	26.1972
10.87	4.26313	6.59518	10.6728	21.3795	11.8398	17.3683	2.20011	13.4341	5.67935	20.0409	1.02126	14.9794	15.1819	12.0361	17.7611	16.9283	15.3092	12.3255	23.2731	26.1689
10.88	4.32152	6.72008	10.6757	21.4305	11.9568	17.3593	1.98465	13.3384	5.74006	20.09	0.8064	14.9037	15.2222	12.0634	17.6621	16.8265	15.4384	12.2147	23.0447	26.2017
10.89	4.3455	6.77016	10.7039	21.4734	12.031	17.4042	2.05825	13.2949	5.83928	20.1502	0.72019	14.7381	15.2573	12.2617	17.4976	16.7824	15.5042	12.1958	22.9375	26.3368
10.9	4.33299	6.71223	10.7566	21.502	12.069	17.4491	2.30717	13.3352	5.78944	20.1475	0.830274	14.692	15.3051	12.4763	17.4296	16.786	15.3733	12.2926	23.0093	26.4526
10.91	4.41432	6.71646	10.8111	21.5144	12.1257	17.4379	2.51594	13.3829	5.60188	20.1077	1.08758	14.7637	15.3171	12.4975	17.466	16.7804	15.2184	12.3729	23.0537	26.4262
10.92	4.54726	6.81903	10.8551	21.5225	12.1626	17.3811	2.60426	13.3779	5.50855	20.1148	1.30244	14.783	15.267	12.3129	17.4994	16.7288	15.2292	12.3695	22.9931	26.3239
10.93	4.52641	6.90712	10.9272	21.5503	12.1155	17.3631	2.73809	13.3507	5.64764	20.1884	1.39131	14.6999	15.1796	12.1605	17.4709	16.6776	15.335	12.3651	22.9567	26.3021
10.94	4.36896	6.93246	11.0175	21.5832	12.0286	17.4127	2.95489	13.3915	5.83746	20.2666	1.41518	14.6277	15.1146	12.1892	17.4308	16.7217	15.3636	12.4314	23.0153	26.4056
10.95	4.31161	6.91013	11.0163	21.5905	11.9936	17.4529	2.95623	13.5117	5.8284	20.2973	1.38335	14.6504	15.1415	12.2685	17.4648	16.8493	15.291	12.5412	23.1528	26.5343
10.96	4.40181	6.8323	10.9003	21.6102	12.0437	17.4379	2.62166	13.5929	5.69566	20.291	1.25867	14.7324	15.2476	12.235	17.5917	16.905	15.2578	12.6075	23.3217	26.569
10.97	4.46489	6.73335	10.8311	21.6748	12.1294	17.4089	2.22553	13.5367	5.73055	20.295	1.07166	14.7842	15.3261	12.1537	17.7034	16.8118	15.3607	12.5746	23.4167	26.5381
10.98	4.44299	6.71525	10.9161	21.7258	12.1879	17.4084	2.0529	13.4296	5.9471	20.33	0.925769	14.7546	15.341	12.1947	17.6706	16.712	15.5099	12.4957	23.3561	26.6044
10.99	4.43465	6.81903	11.0275	21.7335	12.2193	17.4388	2.15728	13.406	6.02774	20.363	0.908526	14.6726	15.3754	12.3717	17.5255	16.7303	15.5259	12.4866	23.2125	26.7684
11	4.48314	6.92823	11.0369	21.7548	12.2838	17.4815	2.38479	13.4573	5.82251	20.3744	1.01198	14.6134	15.4404	12.544	17.4405	16.7789	15.3881	12.5543	23.1195	26.8263
11.01	4.54831	6.93547	11.0099	21.7996	12.3556	17.5051	2.51059	13.4968	5.58648	20.3831	1.14063	14.5969	15.4284	12.5966	17.4751	16.7384	15.2795	12.5964	23.1073	26.7279
11.02	4.60409	6.93246	11.0474	21.8	12.317	17.4939	2.58687	13.484	5.60913	20.411	1.2295	14.5838	15.3216	12.5118	17.5212	16.6432	15.3052	12.5978	23.1549	26.6693
11.03	4.63224	7.01632	11.15	21.7482	12.1855	17.4786	2.8505	13.46	5.81572	20.4562	1.36345	14.5747	15.2401	12.3806	17.5	16.6037	15.3424	12.6423	23.263	26.7504
11.04	4.60409	7.05252	11.2567	21.7196	12.1203	17.4794	3.12217	13.5013	5.91403	20.5113	1.56903	14.6043	15.264	12.2986	17.4666	16.6665	15.307	12.7429	23.3672	26.8513
11.05	4.53162	6.94332	11.296	21.7482	12.1861	17.4833	2.92812	13.627	5.82568	20.5754	1.60617	14.643	15.3402	12.2664	17.4897	16.7753	15.2921	12.8223	23.3914	26.8501
11.06	4.48001	6.85643	11.2321	21.7822	12.285	17.4944	2.39817	13.7177	5.78536	20.6293	1.32897	14.6498	15.3552	12.2699	17.5783	16.8245	15.3527	12.8305	23.4198	26.7896
11.07	4.49669	6.9041	11.1348	21.7837	12.3218	17.5217	2.16531	13.6565	5.94393	20.6438	1.00402	14.6242	15.3141	12.3239	17.6864	16.7743	15.4139	12.7966	23.5694	26.8205
11.08	4.57073	6.94211	11.106	21.7861	12.2995	17.5448	2.37676	13.5226	6.08301	20.6273	0.927095	14.5855	15.3432	12.4161	17.7156	16.71	15.4373	12.7841	23.718	26.9851
11.09	4.6312	6.90048	11.1658	21.8201	12.3188	17.5675	2.59356	13.4736	5.97383	20.6194	1.07432	14.5656	15.4852	12.4865	17.6129	16.6994	15.4539	12.8082	23.6412	27.0971
11.1	4.64632	6.90893	11.2661	21.8525	12.4395	17.6047	2.51059	13.5226	5.75546	20.6466	1.18175	14.536	15.5823	12.5392	17.4848	16.6903	15.4436	12.83	23.3945	26.9973
11.11	4.67656	7.0115	11.3411	21.856	12.5728	17.632	2.3152	13.5689	5.71288	20.6914	1.13002	14.4364	15.4979	12.6041	17.4684	16.6498	15.3841	12.8407	23.2893	26.8533
11.12	4.72974	7.08148	11.3757	21.8545	12.5752	17.6414	2.42494	13.5585	5.86283	20.7237	1.09686	14.3397	15.3432	12.6267	17.5219	16.6199	15.3184	12.8765	23.4278	26.9041
11.13	4.72974	7.05856	11.4355	21.8483	12.4503	17.6526	2.94284	13.5462	5.95933	20.7516	1.33693	14.367	15.3096	12.5426	17.5413	16.6204	15.2904	12.9481	23.6189	27.0636
11.14	4.67083	6.98977	11.5041	21.805	12.3598	17.6526	3.35102	13.6229	5.8796	20.8039	1.7335	14.4529	15.4015	12.3813	17.5376	16.6366	15.2972	13.0303	23.6776	27.0868
11.15	4.6213	6.92039	11.4683	21.7524	12.4027	17.6406	3.09674	13.7649	5.80348	20.8661	1.82501	14.4558	15.4829	12.2548	17.5808	16.6584	15.3087	13.1029	23.6836	26.9575
11.16	4.61713	6.8854	11.3728	21.7733	12.5088	17.6551	2.46375	13.8184	5.9326	20.8912	1.4311	14.404	15.4643	12.2705	17.6864	16.6649	15.3213	13.1333	23.809	26.8745
11.17	4.64945	6.88178	11.381	21.8684	12.5662	17.6855	2.19877	13.7277	6.15006	20.8798	0.99739	14.4057	15.4127	12.4134	17.7745	16.6578	15.3773	13.0908	24.0051	26.9736
11.18	4.68282	6.88721	11.4636	21.9383	12.5595	17.6987	2.3888	13.6261	6.16456	20.8775	0.952295	14.4313	15.4695	12.531	17.7435	16.6695	15.4687	13.0255	24.0405	27.1504
11.19	4.69481	6.89927	11.4625	21.9341	12.5631	17.7274	2.51861	13.6152	5.95118	20.9042	1.12206	14.3841	15.6503	12.5501	17.6287	16.6811	15.475	13.0182	23.8777	27.1652
11.2	4.74486	6.91013	11.4238	21.924	12.6428	17.7889	2.41824	13.6392	5.79714	20.9262	1.17114	14.2674	15.7855	12.5692	17.5644	16.6502	15.3698	13.0637	23.7332	26.9736
11.21	4.86425	6.91315	11.507	21.9634	12.7634	17.8129	2.41958	13.617	5.87008	20.9168	1.11411	14.1911	15.7467	12.6506	17.5826	16.5996	15.2795	13.1154	23.7423	26.843
11.22	4.91691	6.94814	11.6794	22.0102	12.8165	17.777	2.69928	13.5566	5.99965	20.9113	1.16185	14.2532	15.6137	12.6943	17.6002	16.5778	15.2681	13.1532	23.8312	26.9465
11.23	4.80951	7.05132	11.7574	22.0083	12.7459	17.7577	3.04991	13.5539	5.98334	20.9632	1.42181	14.367	15.5345	12.6219	17.5801	16.5799	15.2812	13.1769	23.8707	27.0655
11.24	4.70836	7.14061	11.697	21.9739	12.6337	17.7919	3.21317	13.6778	5.88684	21.0572	1.77461	14.3431	15.5293	12.4893	17.5838	16.5915	15.2938	13.203	23.8474	26.9884
11.25	4.76363	7.08329	11.6255	21.946	12.5969	17.833	3.13288	13.8184	5.9104	21.1091	1.89265	14.2196	15.5651	12.4134	17.6512	16.6128	15.315	13.2717	23.897	26.852
11.26	4.82932	6.94211	11.6307	21.9507	12.6494	17.8364	2.90002	13.7885	6.07984	21.0828	1.56771	14.2458	15.6346	12.453	17.7587	16.6042	15.3418	13.3621	24.1032	26.8636
11.27	4.77875	6.90712	11.6706	21.9994	12.7206	17.8043	2.60426	13.6202	6.21077	21.0513	1.11411	14.4444	15.6861	12.5556	17.8309	16.5535	15.3864	13.367	24.3054	26.9613
11.28	4.75164	6.99279	11.6905	22.0674	12.7713	17.7753	2.3433	13.548	6.1709	21.0761	0.968211	14.5161	15.6929	12.6321	17.7854	16.5388	15.443	13.2673	24.2498	26.9845
11.29	4.84496	7.05252	11.7122	22.1018	12.828	17.8035	2.27639	13.6433	6.0368	21.1193	1.08095	14.3283	15.734	12.6916	17.6573	16.5925	15.4373	13.2069	23.9859	26.933
11.3	4.93046	7.01391	11.7521	22.1002	12.9191	17.8804	2.50122	13.7313	5.97021	21.1237	1.17777	14.1416	15.8064	12.803	17.5905	16.6452	15.3555	13.2746	23.8414	26.9195
11.31	4.9388	6.9771	11.7785	22.1091	12.9993	17.9125	2.82508	13.6669	6.00237	21.0958	1.22021	14.194	15.7922	12.9035	17.6214	16.6518	15.3087	13.3776	23.9425	26.98
11.32	4.9753	7.05795	11.809	22.1288	12.9933	17.8638	3.00708	13.5344	6.02593	21.0902	1.34091	14.3584	15.6787	12.8495	17.6591	16.633	15.3287	13.4081	24.0769	27.0218
11.33	5.03317	7.2106	11.9051	22.1203	12.9215	17.8206	3.09273	13.5362	5.98833	21.139	1.58362	14.3749	15.5853	12.6813	17.6512	16.6204	15.331	13.3844	24.0557	26.9613
11.34	4.96748	7.27455	12.0259	22.0937	12.8805	17.8471	3.14225	13.7268	5.97202	21.2208	1.76798	14.2258	15.5913	12.5788	17.6251	16.6401	15.2995	13.395	23.9708	26.8854
11.35	4.8215	7.20215	12.0276	22.1014	12.8889	17.8903	3.08069	13.9083	6.05356	21.2696	1.69636	14.1553	15.6346	12.6232	17.619	16.6928	15.2881	13.4961	24.0233	26.9414
11.36	4.81263	7.11105	11.9074	22.1536	12.9076	17.8898	2.90805	13.8656	6.16637	21.2448	1.4616	14.3106	15.6092	12.7258	17.6718	16.7181	15.311	13.6205	24.2357	27.0758
11.37	4.93203	7.07545	11.8383	22.1934	12.9444	17.8565	2.66449	13.6737	6.20986	21.2043	1.31836	14.4939	15.5479	12.7517	17.7562	16.6513	15.3641	13.6282	24.4146	27.1241
11.38	4.96748	7.07243	11.9086	22.2049	13.0138	17.8364	2.4062	13.6052	6.19038	21.2236	1.27194	14.437	15.6032	12.7142	17.7641	16.5626	15.4419	13.5184	24.3732	27.0964
11.39	4.90544	7.10139	12.0112	22.2471	13.0953	17.8633	2.37274	13.7195	6.17226	21.2708	1.18838	14.2292	15.7638	12.7654	17.6573	16.5682	15.4716	13.4608	24.1507	27.1234
11.4	4.92577	7.17198	12.0311	22.3186	13.1761	17.9215	2.66181	13.7853	6.15777	21.2841	1.12339	14.1837	15.79	12.9486	17.5492	16.6467	15.3858	13.5344	23.992	27.2103
11.41	5.0436	7.2468	12.0036	22.3421	13.2413	17.9493	2.94151	13.6782	6.10838	21.2692	1.2348	14.3027	15.6159	13.0942	17.5279	16.7034	15.2647	13.6268	24.0334	27.2688
11.42	5.11033	7.31317	12.0405	22.3081	13.2406	17.9232	2.97095	13.5762	6.03363	21.2696	1.50272	14.2958	15.4934	13.045	17.5565	16.706	15.2281	13.6456	24.1376	27.2488
11.43	5.09573	7.38316	12.1601	22.2776	13.1646	17.8958	2.98032	13.6664	6.01188	21.305	1.76931	14.1405	15.5606	12.8885	17.5783	16.6979	15.2612	13.6393	24.1517	27.18
11.44	5.06289	7.37954	12.2698	22.2687	13.1049	17.9005	3.14225	13.8565	6.09751	21.3734	1.86878	14.1023	15.6563	12.8133	17.5935	16.7465	15.2904	13.6979	24.1275	27.1607
11.45	5.01283	7.283	12.2832	22.2764	13.1339	17.9069	3.21987	13.9201	6.22391	21.4446	1.69901	14.2628	15.6428	12.8317	17.6099	16.8579	15.2921	13.8304	24.2043	27.236
11.46	4.95757	7.22267	12.2187	22.3162	13.225	17.9039	3.04723	13.8388	6.28054	21.4662	1.40589	14.4154	15.5718	12.8529	17.6603	16.9308	15.2721	13.9078	24.3762	27.3022
11.47	4.96956	7.24378	12.1584	22.3607	13.2937	17.8958	2.76486	13.7867	6.26468	21.4446	1.27724	14.3983	15.5674	12.8488	17.7587	16.8751	15.2595	13.8357	24.4884	27.2842
11.48	5.05767	7.25102	12.1566	22.3537	13.2931	17.8847	2.55341	13.8438	6.25154	21.4371	1.30775	14.2862	15.6988	12.8891	17.8236	16.7723	15.3075	13.737	24.454	27.2836
11.49	5.11033	7.2293	12.2076	22.3247	13.2853	17.8958	2.52263	13.8756	6.26332	21.4482	1.31836	14.2571	15.8796	13.0279	17.7678	16.7546	15.3956	13.7685	24.3347	27.3537
11.5	5.11241	7.26852	12.2809	22.3421	13.3649	17.9202	2.7033	13.7717	6.24112	21.4474	1.29714	14.3197	15.917	13.2172	17.6494	16.8083	15.4116	13.871	24.2367	27.3704
11.51	5.18123	7.38014	12.3401	22.3796	13.5061	17.8941	2.95087	13.6651	6.15777	21.4521	1.34091	14.3101	15.7683	13.3143	17.5923	16.8376	15.3218	13.8996	24.1699	27.2874
11.52	5.28394	7.48693	12.3981	22.3618	13.564	17.8278	3.09674	13.7322	6.0966	21.4812	1.46027	14.2076	15.6451	13.2179	17.6251	16.8265	15.2167	13.8696	24.1083	27.2424
11.53	5.24692	7.52434	12.4931	22.2911	13.4681	17.8018	3.19176	13.9137	6.14508	21.5229	1.65392	14.1923	15.6697	13.0436	17.7022	16.8235	15.1709	13.8981	24.1224	27.3042
11.54	5.11346	7.46401	12.5523	22.2277	13.342	17.818	3.34834	14.0035	6.25245	21.5646	1.90459	14.3078	15.6906	12.9903	17.7708	16.8696	15.2081	14.0089	24.2751	27.3807
11.55	5.09312	7.35963	12.4896	22.1953	13.348	17.821	3.4099	13.9418	6.30229	21.5953	1.98682	14.3892	15.6114	13.0559	17.8157	16.9395	15.2921	14.1081	24.4551	27.3794
11.56	5.17029	7.33127	12.414	22.186	13.4796	17.7992	3.16098	13.8643	6.30364	21.6027	1.72156	14.3602	15.5405	13.0689	17.8844	16.9476	15.331	14.0989	24.539	27.317
11.57	5.16194	7.38557	12.4515	22.2026	13.593	17.7697	2.74478	13.9024	6.34804	21.5976	1.33693	14.3169	15.5337	12.9985	17.9718	16.8853	15.3167	14.007	24.5299	27.3042
11.58	5.10042	7.42056	12.5031	22.2359	13.5984	17.762	2.56278	13.9781	6.40377	21.5953	1.19103	14.3118	15.5442	13.0361	17.9845	16.8473	15.335	13.9683	24.4864	27.4109
11.59	5.16924	7.38919	12.472	22.2397	13.5556	17.8099	2.73541	13.9201	6.35665	21.5945	1.28918	14.3123	15.583	13.2904	17.9099	16.8706	15.375	14.0375	24.4247	27.5312
11.6	5.33399	7.35601	12.472	22.2034	13.599	17.8612	2.96827	13.7749	6.22663	21.5854	1.43375	14.293	15.6787	13.5439	17.837	16.8908	15.3481	14.1086	24.3469	27.5055
11.61	5.38248	7.42117	12.5898	22.1872	13.7607	17.8253	3.00307	13.7531	6.16456	21.5724	1.49476	14.2514	15.7242	13.5023	17.8042	16.8721	15.2567	14.1071	24.266	27.3833
11.62	5.29645	7.55813	12.7159	22.2196	13.8946	17.7372	2.96292	13.8829	6.23342	21.5716	1.5067	14.2315	15.6234	13.2589	17.8	16.8549	15.1829	14.0878	24.2104	27.3453
11.63	5.23806	7.62148	12.7522	22.232	13.8427	17.7205	3.13555	13.9722	6.33717	21.607	1.63667	14.2674	15.4673	13.1707	17.8267	16.8817	15.2024	14.1178	24.2063	27.4103
11.64	5.25162	7.57442	12.7317	22.1659	13.675	17.7783	3.49956	13.9355	6.3562	21.6731	1.92846	14.2975	15.4135	13.2863	17.8698	16.946	15.2961	14.1966	24.266	27.4605
11.65	5.24015	7.51408	12.7112	22.0863	13.6105	17.8103	3.62937	13.9024	6.305	21.7136	2.09823	14.2748	15.4889	13.328	17.9111	16.9967	15.3407	14.2803	24.3721	27.4412
11.66	5.19792	7.47909	12.7048	22.0879	13.7022	17.7783	3.23994	13.9595	6.3195	21.7022	1.88337	14.2719	15.589	13.2131	17.9858	16.9643	15.279	14.3103	24.4753	27.3891
11.67	5.22086	7.42599	12.713	22.1454	13.7987	17.7325	2.68857	14.009	6.45768	21.6893	1.49078	14.3522	15.595	13.1646	18.0787	16.8741	15.2447	14.2595	24.5147	27.364
11.68	5.29385	7.39764	12.7481	22.1659	13.8265	17.7406	2.54136	13.9355	6.57864	21.7156	1.28653	14.4182	15.5681	13.3061	18.0738	16.8392	15.3567	14.2063	24.4409	27.4058
11.69	5.31262	7.47909	12.8015	22.1423	13.8729	17.8129	2.80768	13.8003	6.50253	21.7553	1.29448	14.3727	15.6712	13.505	17.959	16.8883	15.4619	14.2285	24.2812	27.4534
11.7	5.2975	7.57623	12.8331	22.135	13.9893	17.8843	3.02983	13.7676	6.31135	21.7652	1.39263	14.2753	15.8251	13.5952	17.8686	16.9364	15.3738	14.2769	24.1244	27.3981
11.71	5.36266	7.56295	12.8302	22.135	14.0937	17.883	3.03786	13.8584	6.25426	21.7412	1.53057	14.2275	15.793	13.5405	17.8643	16.9055	15.1995	14.2847	24.0284	27.2656
11.72	5.48205	7.54666	12.8619	22.0956	14.0762	17.8377	3.1195	13.9101	6.36254	21.7258	1.70432	14.2554	15.6226	13.4489	17.8904	16.8199	15.1503	14.2837	24.0132	27.1833
11.73	5.49248	7.65768	12.9838	22.0454	13.9646	17.8347	3.43399	13.8447	6.43593	21.7691	1.92846	14.3306	15.5599	13.425	17.8922	16.786	15.2264	14.3175	24.0729	27.1614
11.74	5.36892	7.75904	13.1081	22.028	13.9001	17.8757	3.61064	13.8016	6.38474	21.8725	2.09558	14.3647	15.6331	13.412	17.8686	16.867	15.2835	14.364	24.1406	27.1106
11.75	5.27873	7.68121	13.0835	22.0225	13.9393	17.8954	3.3751	13.9187	6.34487	21.9508	1.99213	14.2975	15.6876	13.3327	17.874	16.9739	15.2555	14.4124	24.1538	27.0308
11.76	5.322	7.54063	12.958	22.0129	13.9972	17.889	3.04455	14.0825	6.44182	21.9308	1.6884	14.2532	15.669	13.2951	17.9724	16.9688	15.2069	14.4646	24.1881	26.9954
11.77	5.39499	7.50684	12.9223	22.0168	14.0099	17.8971	2.94284	14.0702	6.60492	21.8824	1.49078	14.3795	15.6615	13.4011	18.1133	16.8604	15.2384	14.4869	24.3337	27.016
11.78	5.4049	7.54365	13.0043	22.0253	14.0292	17.9202	2.92812	13.896	6.66064	21.9087	1.44834	14.5428	15.7467	13.5241	18.1345	16.8123	15.3453	14.4559	24.4571	27.0424
11.79	5.39916	7.572	13.0794	22.0276	14.1203	17.9373	2.83311	13.7985	6.55373	21.9772	1.43375	14.4848	15.8916	13.5405	18.0021	16.8853	15.383	14.4187	24.3408	27.0276
11.8	5.42471	7.61665	13.097	22.0341	14.2566	17.9548	2.82909	13.8847	6.42687	21.9964	1.46823	14.2606	15.9245	13.5508	17.8874	16.9491	15.2755	14.4162	24.0709	26.9749
11.81	5.47997	7.68181	13.1104	22.0341	14.3387	17.9771	3.0847	14.0049	6.41373	21.9606	1.60219	14.1683	15.7556	13.6478	17.9038	16.9308	15.1652	14.4535	23.9425	26.9581
11.82	5.56808	7.73068	13.1427	22.0005	14.3049	17.9959	3.46343	13.999	6.44817	21.9331	1.76931	14.2827	15.5816	13.7005	17.976	16.8989	15.1904	14.5198	24.0466	26.989
11.83	5.64211	7.76568	13.2125	21.9418	14.2114	17.9984	3.6896	13.9182	6.42415	21.9661	1.95632	14.3915	15.5972	13.5993	18.0076	16.9121	15.2624	14.571	24.2094	26.98
11.84	5.59832	7.76145	13.3315	21.8946	14.1746	17.9771	3.62937	13.9182	6.41102	22.0472	2.09823	14.3334	15.6891	13.4448	18.01	16.9526	15.2572	14.588	24.271	26.9118
11.85	5.46746	7.69267	13.4094	21.8834	14.2144	17.9561	3.3751	14.0308	6.51567	22.1007	2.00008	14.2145	15.6787	13.3765	18.0368	16.9916	15.2052	14.6257	24.2569	26.8764
11.86	5.40802	7.61846	13.3467	21.9008	14.2651	17.9783	3.15831	14.131	6.67514	22.0739	1.71758	14.2662	15.604	13.438	18.1351	16.9997	15.1944	14.6891	24.3014	26.9137
11.87	5.4685	7.60519	13.2271	21.9043	14.2976	18.0266	3.09273	14.0975	6.73494	22.0228	1.54781	14.4723	15.595	13.5494	18.2742	16.9547	15.2464	14.6963	24.4449	26.9768
11.88	5.54931	7.62691	13.199	21.8618	14.3308	18.0433	3.08336	13.97	6.65611	22.0204	1.55577	14.5269	15.6914	13.5911	18.3246	16.9146	15.3401	14.645	24.5501	27.0347
11.89	5.57955	7.63596	13.257	21.8147	14.3851	18.0433	3.06596	13.8933	6.55418	22.0385	1.59688	14.3197	15.8378	13.5733	18.2207	16.9379	15.4104	14.6228	24.4581	27.0572
11.9	5.60822	7.66251	13.3274	21.8096	14.4666	18.0677	3.07667	13.9223	6.53741	22.0342	1.61015	14.1518	15.9125	13.6396	18.0951	16.983	15.3721	14.6475	24.2336	27.0096
11.91	5.69842	7.74215	13.3942	21.8193	14.5607	18.0848	3.15831	13.9872	6.55373	22.0236	1.62208	14.2452	15.8214	13.7982	18.0835	16.9901	15.2492	14.6837	24.1194	26.9491
11.92	5.77245	7.83446	13.471	21.7946	14.6162	18.0664	3.32157	14.014	6.50525	22.0385	1.69901	14.4091	15.6809	13.8426	18.1442	16.9693	15.1601	14.7108	24.1871	26.9517
11.93	5.7078	7.8604	13.5677	21.7362	14.5685	18.0459	3.5638	14.0035	6.44726	22.0865	1.9404	14.3932	15.6809	13.6895	18.1795	16.9688	15.1595	14.7239	24.2983	26.9684
11.94	5.58945	7.79826	13.6363	21.6813	14.4666	18.0502	3.78997	14.0271	6.51567	22.1427	2.23484	14.2691	15.7683	13.4995	18.1892	17.0291	15.2081	14.7582	24.3307	26.9375
11.95	5.5832	7.715	13.6035	21.6527	14.4255	18.0758	3.78327	14.1251	6.67378	22.1581	2.21893	14.2788	15.7922	13.4332	18.239	17.1061	15.2647	14.8424	24.3398	26.897
11.96	5.6369	7.68543	13.5296	21.6547	14.4666	18.1027	3.45272	14.2041	6.76122	22.1365	1.84225	14.4501	15.7616	13.5043	18.3586	17.0949	15.2955	14.8927	24.4581	26.8771
11.97	5.61709	7.70233	13.5396	21.686	14.5335	18.1006	3.05392	14.1619	6.73993	22.1325	1.51996	14.5548	15.778	13.6178	18.4557	17.0068	15.3087	14.8226	24.6178	26.8649
11.98	5.59102	7.72948	13.5982	21.7289	14.6011	18.0882	2.9134	14.0548	6.69236	22.1526	1.53455	14.4393	15.8595	13.6526	18.4254	16.9693	15.3401	14.7297	24.5865	26.8771
11.99	5.67861	7.74336	13.5982	21.7459	14.6669	18.1322	3.05927	14.0167	6.66744	22.1502	1.70432	14.2753	15.9633	13.628	18.3306	17.0048	15.3607	14.7437	24.3509	26.9221
12	5.80686	7.72646	13.5806	21.7277	14.7296	18.2062	3.23994	14.0752	6.64569	22.1211	1.75206	14.3049	16.038	13.6916	18.296	17.0185	15.331	14.8168	24.174	26.9343
12.01	5.85065	7.72284	13.6545	21.7184	14.811	18.2083	3.2841	14.1396	6.59676	22.1018	1.67912	14.4455	16.0238	13.829	18.313	16.9835	15.2864	14.8434	24.2063	26.8822
12.02	5.81989	7.79404	13.8022	21.7439	14.9009	18.1468	3.31756	14.1333	6.54693	22.1081	1.70432	14.4467	15.9461	13.8297	18.3094	16.98	15.2521	14.8148	24.2943	26.8179
12.03	5.77506	7.89781	13.9019	21.7671	14.9021	18.1284	3.55443	14.0965	6.57185	22.1376	1.98417	14.2975	15.8938	13.639	18.29	17.0554	15.2247	14.7965	24.268	26.7993
12.04	5.74221	7.91832	13.8913	21.7385	14.7839	18.1818	3.90907	14.1442	6.6842	22.1801	2.35156	14.2179	15.8983	13.4565	18.2863	17.1567	15.2247	14.8526	24.2074	26.8288
12.05	5.73595	7.81998	13.8345	21.6864	14.6717	18.2404	3.95591	14.2912	6.78206	22.1907	2.42848	14.3123	15.9342	13.4455	18.3246	17.1993	15.2492	14.9667	24.3054	26.8739
12.06	5.75316	7.70896	13.8233	21.6848	14.691	18.2455	3.53034	14.3651	6.7961	22.1549	2.11547	14.4455	15.9805	13.5446	18.4156	17.1486	15.2664	15.019	24.5723	26.8784
12.07	5.76463	7.69267	13.8474	21.742	14.8153	18.1989	3.11147	14.2576	6.78795	22.1262	1.72288	14.4706	16.0186	13.5802	18.494	17.0833	15.3001	14.943	24.7574	26.8366
12.08	5.77297	7.75542	13.8509	21.7957	14.9323	18.1729	3.14492	14.1229	6.81287	22.1396	1.52792	14.4057	16.0746	13.4961	18.4466	17.097	15.3716	14.8574	24.6411	26.8288
12.09	5.80842	7.80972	13.8691	21.8112	14.9842	18.2349	3.35637	14.1514	6.79701	22.1652	1.53455	14.3408	16.1859	13.4599	18.3191	17.1517	15.3956	14.886	24.36	26.8977
12.1	5.86212	7.79585	13.9365	21.8143	15.0276	18.3323	3.34432	14.2789	6.69825	22.1667	1.67514	14.3175	16.2778	13.615	18.2645	17.1542	15.3195	14.9634	24.2437	26.9575
12.11	5.91634	7.76145	13.9863	21.8208	15.1163	18.3452	3.3015	14.308	6.6022	22.1372	1.85552	14.318	16.2479	13.747	18.2918	17.1111	15.2424	14.9745	24.3691	26.9228
12.12	5.96952	7.80852	14.0021	21.8193	15.1712	18.2729	3.60261	14.2141	6.60945	22.1046	2.00008	14.3209	16.168	13.548	18.307	17.0904	15.2458	14.945	24.4864	26.8205
12.13	5.98099	7.93401	14.0766	21.822	15.1163	18.2404	4.05093	14.1682	6.71863	22.1274	2.18444	14.3419	16.156	13.1885	18.2875	17.1061	15.2887	14.9667	24.4439	26.7317
12.14	5.91634	8.00038	14.2103	21.8286	15.018	18.302	4.09643	14.273	6.82736	22.2112	2.37808	14.3841	16.1702	13.1208	18.2742	17.1345	15.3144	15.0538	24.3903	26.7234
12.15	5.83189	7.92436	14.2372	21.81	14.9866	18.3687	3.68826	14.4268	6.83778	22.2666	2.33697	14.396	16.168	13.3792	18.2954	17.1816	15.2978	15.139	24.5177	26.7767
12.16	5.81833	7.81214	14.1282	21.8019	15.0403	18.3631	3.35637	14.4473	6.79973	22.2194	2.05446	14.3852	16.2054	13.5289	18.3701	17.2302	15.2647	15.1501	24.7614	26.7973
12.17	5.88246	7.79223	14.069	21.8521	15.1151	18.3092	3.3644	14.3207	6.84503	22.1376	1.80246	14.429	16.2823	13.3218	18.4521	17.2221	15.3035	15.1007	24.8949	26.7671
12.18	5.95284	7.81696	14.1446	21.8974	15.1736	18.2806	3.39652	14.2363	6.94561	22.1188	1.6884	14.5081	16.3473	13.099	18.4345	17.1638	15.4384	15.077	24.8231	26.7915
12.19	5.96483	7.82481	14.2255	21.8719	15.237	18.3191	3.24128	14.3003	6.91525	22.1467	1.64994	14.499	16.4272	13.2945	18.3167	17.1243	15.5299	15.1041	24.6704	26.8752
12.2	5.9445	7.8604	14.2278	21.8467	15.3401	18.3841	3.17169	14.3638	6.74672	22.153	1.67116	14.3744	16.5019	13.7429	18.225	17.1329	15.4476	15.1051	24.6118	26.8854
12.21	5.98777	7.94186	14.2448	21.8842	15.4403	18.4003	3.44603	14.2989	6.65204	22.1121	1.78257	14.2731	16.4579	13.8536	18.2153	17.1719	15.303	15.0712	24.637	26.8102
12.22	6.10403	8.0046	14.3392	21.8943	15.4258	18.3618	3.88766	14.2141	6.72769	22.0546	1.99478	14.3044	16.3324	13.4831	18.2408	17.2109	15.2852	15.1041	24.6057	26.7825
12.23	6.1666	8.03598	14.4418	21.8034	15.2979	18.3413	4.12989	14.2553	6.84458	22.0448	2.2879	14.4034	16.2995	13.1892	18.2602	17.2226	15.383	15.2164	24.546	26.8391
12.24	6.09621	8.04503	14.4922	21.725	15.2231	18.3657	4.02684	14.3824	6.87992	22.0956	2.49082	14.433	16.3734	13.3539	18.2639	17.2211	15.4373	15.3015	24.6017	26.8957
12.25	5.97995	8.0046	14.5122	21.7644	15.284	18.3836	3.72439	14.4572	6.8627	22.1243	2.3383	14.3903	16.4242	13.602	18.2681	17.2565	15.379	15.3204	24.7442	26.8912
12.26	5.92573	7.92617	14.5139	21.8185	15.3788	18.3798	3.51696	14.445	6.90347	22.0621	1.9656	14.4182	16.4078	13.5023	18.3264	17.3092	15.307	15.3204	24.813	26.8539
12.27	5.94606	7.88333	14.4694	21.7725	15.4023	18.3862	3.50759	14.4069	7.01039	21.9658	1.77328	14.5366	16.3779	13.25	18.4448	17.2915	15.3607	15.3344	24.816	26.8764
12.28	6.01644	7.89962	14.4131	21.7126	15.3926	18.417	3.50759	14.406	7.03893	21.9201	1.83695	14.5679	16.3973	13.304	18.511	17.213	15.535	15.3562	24.8767	26.9948
12.29	6.08735	7.91893	14.4442	21.7451	15.4457	18.4666	3.42194	14.4137	6.90665	21.9162	1.91122	14.4404	16.496	13.6718	18.4448	17.178	15.6276	15.345	24.9404	27.0881
12.3	6.12749	7.93763	14.5679	21.7872	15.5706	18.5046	3.41793	14.362	6.76122	21.9013	1.87276	14.3158	16.6058	13.924	18.3294	17.1993	15.5082	15.2928	24.8635	27.0347
12.31	6.18797	8.00641	14.6435	21.747	15.6828	18.4922	3.62001	14.3066	6.75895	21.8572	1.81175	14.3488	16.5931	13.801	18.2802	17.1993	15.3544	15.2826	24.7028	26.9305
12.32	6.26253	8.10416	14.6511	21.7041	15.6907	18.4542	3.89703	14.3601	6.85454	21.8175	1.9099	14.4734	16.4683	13.5371	18.3106	17.1542	15.3858	15.3687	24.635	26.9375
12.33	6.23333	8.1488	14.7496	21.72	15.5929	18.4456	4.09108	14.4772	6.90619	21.8407	2.23484	14.5081	16.4018	13.4961	18.3677	17.1339	15.5122	15.4727	24.7574	27.0257
12.34	6.12072	8.09812	14.8991	21.7037	15.5085	18.4542	4.16334	14.5244	6.88898	21.9182	2.56642	14.4182	16.4414	13.6451	18.4059	17.2104	15.5225	15.5124	24.9808	27.0533
12.35	6.091	8.01064	14.861	21.6276	15.535	18.4525	4.07769	14.5117	6.89894	21.9508	2.57703	14.3835	16.49	13.6369	18.4363	17.3386	15.4236	15.524	25.1314	26.9864
12.36	6.14626	7.97745	14.6945	21.6118	15.6134	18.4495	3.83279	14.5389	7.00722	21.904	2.25208	14.5138	16.4848	13.4332	18.5171	17.374	15.395	15.5501	25.1759	26.9118
12.37	6.1546	7.99616	14.6898	21.6952	15.6635	18.4469	3.57584	14.6033	7.13317	21.8623	1.91918	14.6356	16.4549	13.3854	18.6263	17.2732	15.5213	15.5593	25.2224	26.935
12.38	6.12802	8.01245	14.8299	21.7428	15.6949	18.4456	3.44871	14.6002	7.09874	21.8769	1.78257	14.5434	16.4646	13.6506	18.6409	17.1745	15.6682	15.5342	25.2902	27.0514
12.39	6.1765	8.01788	14.8745	21.6864	15.7486	18.4661	3.43131	14.4863	6.91027	21.8914	1.78655	14.3596	16.5527	13.9199	18.5444	17.1729	15.6351	15.4984	25.2639	27.1273
12.4	6.28651	8.01667	14.8364	21.6303	15.8198	18.4914	3.51696	14.3901	6.80833	21.8607	1.86215	14.3408	16.6581	13.8912	18.4539	17.1962	15.479	15.4853	25.1274	27.0733
12.41	6.35168	8.0221	14.9009	21.6551	15.903	18.4721	3.70967	14.4568	6.90574	21.8128	1.9908	14.4512	16.6416	13.6964	18.432	17.1719	15.4413	15.5303	25.0152	26.9871
12.42	6.33343	8.07881	15.0416	21.6852	15.9742	18.4221	3.9064	14.5974	7.02353	21.8049	2.14067	14.4683	16.4982	13.6663	18.4509	17.1385	15.5333	15.6067	25.0263	26.9864
12.43	6.28077	8.19767	15.1037	21.635	15.9567	18.4012	4.0603	14.602	7.00269	21.856	2.33299	14.3488	16.3929	13.8092	18.4794	17.1466	15.5528	15.6324	25.1304	27.0257
12.44	6.2521	8.26163	15.0756	21.5507	15.8542	18.4204	4.18877	14.5067	6.92069	21.9178	2.55581	14.2662	16.422	13.8064	18.4988	17.1831	15.4636	15.6213	25.2255	27.034
12.45	6.2521	8.16208	15.0621	21.5329	15.7818	18.4456	4.18609	14.5498	6.937	21.9119	2.63274	14.3454	16.4997	13.5549	18.5292	17.1968	15.4327	15.6701	25.2609	27.0443
12.46	6.262	8.02331	15.092	21.5778	15.8246	18.4358	3.95591	14.7304	7.06566	21.8572	2.40196	14.4916	16.5154	13.3792	18.6215	17.1517	15.543	15.7586	25.3023	27.0945
12.47	6.28286	8.03417	15.1078	21.6102	15.944	18.3849	3.6374	14.7807	7.18074	21.8419	2.03324	14.5246	16.4743	13.5494	18.729	17.0965	15.6945	15.7601	25.4115	27.1459
12.48	6.3084	8.12648	15.0978	21.6164	16.0526	18.355	3.46611	14.621	7.16307	21.8733	1.83032	14.4125	16.4848	13.8529	18.7192	17.1107	15.7402	15.6595	25.46	27.1717
12.49	6.31258	8.13493	15.1131	21.6392	16.1057	18.4033	3.52097	14.4804	7.03893	21.8812	1.85419	14.2987	16.6095	13.9349	18.5978	17.1542	15.6299	15.5869	25.3074	27.2
12.5	6.32092	8.09631	15.1682	21.681	16.1558	18.4687	3.74179	14.5489	6.95603	21.8521	1.94836	14.2753	16.7178	13.816	18.5134	17.1451	15.4893	15.6183	25.0839	27.2527
12.51	6.39339	8.11743	15.2151	21.6976	16.2457	18.4431	3.95323	14.7163	6.9823	21.8273	2.02661	14.2856	16.6394	13.7476	18.5262	17.0853	15.4893	15.6967	25.0202	27.308
12.52	6.48984	8.18561	15.2415	21.6813	16.2879	18.3481	4.03755	14.7381	7.0258	21.8305	2.18046	14.2628	16.4549	13.7982	18.5662	17.0326	15.5876	15.7398	25.1345	27.31
12.53	6.49453	8.25801	15.3066	21.6763	16.2089	18.2951	4.12989	14.5974	7.01719	21.8682	2.50143	14.2389	16.3861	13.8119	18.5741	17.0174	15.6053	15.7349	25.2457	27.2373
12.54	6.39912	8.328	15.4068	21.6852	16.113	18.308	4.26639	14.5643	7.01311	21.9343	2.76935	14.2389	16.4564	13.6854	18.5504	17.0438	15.5185	15.7412	25.2376	27.1594
12.55	6.32509	8.33403	15.4402	21.679	16.119	18.3204	4.21553	14.7825	7.06702	21.989	2.65131	14.2253	16.4989	13.5446	18.5602	17.1	15.4687	15.8056	25.1961	27.1594
12.56	6.35116	8.24172	15.3787	21.6887	16.2083	18.2926	3.94521	14.994	7.14857	21.9941	2.27331	14.211	16.4489	13.5768	18.6646	17.1274	15.5379	15.8912	25.2841	27.1967
12.57	6.42258	8.14639	15.3324	21.7447	16.2867	18.2485	3.69763	14.9069	7.19976	21.9748	2.00539	14.2571	16.4153	13.7346	18.8024	17.0818	15.6614	15.9091	25.5035	27.1903
12.58	6.44709	8.14518	15.3781	21.7888	16.3277	18.2276	3.61198	14.6737	7.19705	21.9689	1.93642	14.3288	16.496	13.8085	18.8188	17.0225	15.7145	15.8394	25.6289	27.1575
12.59	6.41893	8.21215	15.4596	21.776	16.3742	18.2404	3.66417	14.6433	7.15355	21.9669	1.92448	14.3084	16.6297	13.7565	18.6816	17.0159	15.6442	15.7601	25.4802	27.1485
12.6	6.42936	8.27068	15.4842	21.7609	16.4689	18.2665	3.81004	14.8184	7.11686	21.9646	1.94571	14.1706	16.6558	13.7722	18.5462	17.0372	15.539	15.7553	25.2386	27.1492
12.61	6.52685	8.31352	15.4684	21.7849	16.5648	18.2759	3.96662	14.9069	7.10462	21.9646	2.06773	14.0528	16.496	13.926	18.5444	17.0473	15.5356	15.822	25.1931	27.1382
12.62	6.62591	8.38411	15.5088	21.7888	16.5425	18.2537	4.11383	14.7925	7.0856	21.9571	2.30912	14.0938	16.3062	13.9903	18.6251	17.0408	15.6208	15.8897	25.3124	27.0983
12.63	6.63112	8.45651	15.6354	21.6987	16.405	18.2109	4.32259	14.6755	7.07427	21.9638	2.5903	14.2332	16.2913	13.8092	18.6488	17.02	15.6351	15.9081	25.369	27.0289
12.64	6.5597	8.43841	15.7527	21.5268	16.341	18.1699	4.47516	14.7644	7.11822	22.0192	2.72691	14.2714	16.4048	13.5569	18.593	17.0053	15.5242	15.9241	25.3296	27.007
12.65	6.48984	8.35455	15.7674	21.337	16.4394	18.1438	4.32527	14.9826	7.19705	22.1018	2.57703	14.1831	16.4489	13.4941	18.5802	17.0387	15.4304	16	25.3488	27.0662
12.66	6.46481	8.32498	15.7152	21.1685	16.5624	18.1421	3.98401	15.0648	7.25685	22.1384	2.29055	14.1797	16.3742	13.639	18.6986	17.097	15.4899	16.0677	25.4984	27.1073
12.67	6.48775	8.3467	15.6847	21.0387	16.5805	18.1523	3.80603	14.9214	7.27769	22.1042	2.1115	14.3175	16.3197	13.7798	18.8522	17.0995	15.6614	16.032	25.6683	27.0739
12.68	6.55292	8.33705	15.6841	21.0051	16.5486	18.1592	3.84483	14.7767	7.25458	22.0621	2.05181	14.3704	16.4071	13.7675	18.8698	17.0377	15.7923	15.9434	25.6875	27.07
12.69	6.60714	8.32317	15.6976	21.1106	16.5884	18.1694	3.92112	14.8116	7.20565	22.0704	2.04651	14.2361	16.5669	13.7114	18.732	16.9921	15.7768	15.9071	25.5025	27.1389
12.7	6.62122	8.37687	15.7504	21.2582	16.7169	18.178	3.96929	14.9055	7.17394	22.1109	2.07171	14.0915	16.6245	13.8003	18.6069	16.9962	15.6374	15.9304	25.3104	27.1672
12.71	6.66449	8.4716	15.8277	21.3138	16.8315	18.1592	4.01613	14.8864	7.16352	22.1274	2.11415	14.0835	16.5281	13.9841	18.6148	17.02	15.4944	15.9579	25.3003	27.0971
12.72	6.74999	8.55727	15.8905	21.3038	16.82	18.1275	4.10847	14.8052	7.14857	22.1184	2.24413	14.1655	16.4265	13.9985	18.681	17.0261	15.427	15.9681	25.3559	27.0173
12.73	6.76042	8.61338	15.9802	21.3231	16.6988	18.1083	4.3333	14.8129	7.14766	22.1467	2.55714	14.2031	16.431	13.7654	18.6889	17.0063	15.4401	15.9816	25.3155	27.016
12.74	6.66449	8.5802	16.0822	21.3444	16.633	18.0844	4.60363	14.9391	7.19161	22.2324	2.85158	14.137	16.4608	13.5371	18.6585	17.0195	15.5373	16.0378	25.277	27.0983
12.75	6.59411	8.46797	16.0704	21.3135	16.712	18.0566	4.58757	15.0588	7.26183	22.3064	2.74415	14.0875	16.4511	13.5378	18.6998	17.097	15.6739	16.1229	25.4034	27.1672
12.76	6.61913	8.42815	15.9743	21.3057	16.8122	18.057	4.20884	15.0548	7.33115	22.319	2.24015	14.1797	16.4481	13.695	18.8462	17.1522	15.7408	16.1456	25.6268	27.1324
12.77	6.66553	8.4909	15.9555	21.388	16.8315	18.0694	3.84483	14.9754	7.37237	22.3001	1.80777	14.3078	16.4773	13.7702	18.9712	17.1046	15.7271	16.0644	25.7381	27.07
12.78	6.67075	8.52409	16.0212	21.4603	16.8327	18.0634	3.78997	14.9418	7.34791	22.295	1.75074	14.2657	16.5161	13.7189	18.9306	17.0144	15.7334	15.9705	25.6268	27.1305
12.79	6.68639	8.5084	16.0546	21.4317	16.8954	18.0651	3.94922	14.9577	7.28041	22.3127	1.89796	14.0909	16.5864	13.7517	18.7927	16.9774	15.7585	15.9517	25.4054	27.2829
12.8	6.77762	8.52469	16.0576	21.3958	16.9968	18.0938	4.11784	14.9504	7.2496	22.3288	1.9656	14.0084	16.6894	13.9418	18.7302	17.0018	15.7128	15.97	25.2962	27.3415
12.81	6.88763	8.55787	16.1132	21.4456	17.0843	18.1019	4.17672	14.92	7.25866	22.319	1.91785	14.0927	16.7178	14.0292	18.7502	17.0195	15.5996	15.9642	25.3357	27.2585
12.82	6.8918	8.57899	16.2311	21.4858	17.1229	18.0583	4.17806	14.9141	7.2496	22.3075	1.95764	14.1979	16.6095	13.857	18.7387	16.983	15.475	15.9357	25.3326	27.1717
12.83	6.79848	8.65682	16.3407	21.4228	17.0963	17.9959	4.33999	14.95	7.23918	22.354	2.25606	14.1723	16.4989	13.6478	18.6913	16.9313	15.3841	15.9304	25.2154	27.1961
12.84	6.75208	8.7612	16.3694	21.3355	17.0451	17.9655	4.65181	15.0226	7.27633	22.4436	2.64335	14.0494	16.5199	13.6321	18.7047	16.9547	15.4396	15.9778	25.1668	27.3112
12.85	6.80109	8.72138	16.322	21.3131	17.027	17.9826	4.72274	15.097	7.33885	22.4849	2.70568	14.0221	16.6095	13.723	18.8024	17.0443	15.7397	16.0474	25.3094	27.3994
12.86	6.82976	8.55365	16.2797	21.3108	17.0414	18.0083	4.3681	15.0942	7.37826	22.4586	2.31973	14.1866	16.6536	13.7203	18.9093	17.06	16.1181	16.074	25.5409	27.3755
12.87	6.79587	8.48969	16.2862	21.2907	17.0885	17.9963	3.9626	15.0235	7.40499	22.4468	1.87541	14.351	16.6513	13.6342	18.9318	16.9607	16.2164	16.0295	25.6622	27.3254
12.88	6.79692	8.5983	16.3067	21.2976	17.1838	17.9715	3.89167	14.9931	7.44169	22.4798	1.73615	14.2805	16.6782	13.6574	18.834	16.8908	15.8729	15.9633	25.5642	27.3897
12.89	6.85583	8.69302	16.3348	21.3324	17.2882	17.9959	4.07769	15.0235	7.44531	22.5093	1.82368	14.0653	16.7694	13.8932	18.7065	16.9471	15.3184	15.9352	25.3529	27.5325
12.9	6.90171	8.66828	16.3882	21.332	17.3588	18.06	4.23828	15.0176	7.37147	22.5042	1.92183	14.0027	16.8344	14.1379	18.6646	17.0468	15.0023	15.9449	25.2538	27.5782
12.91	6.93507	8.63691	16.4386	21.3019	17.4155	18.0916	4.2597	14.9459	7.2718	22.4841	2.01335	14.1388	16.7858	14.0791	18.6931	17.0671	15.2132	15.9618	25.2902	27.5042
12.92	6.9992	8.70147	16.4767	21.2961	17.4378	18.0634	4.31992	14.8951	7.2496	22.4912	2.20832	14.2241	16.6902	13.7886	18.6907	17.0083	15.79	15.9812	25.2912	27.4598
12.93	7.03778	8.79861	16.5641	21.3022	17.3938	18.0292	4.61434	14.9332	7.33568	22.5475	2.48286	14.1314	16.6528	13.6574	18.6421	16.9916	16.225	16.002	25.2406	27.5119
12.94	6.97053	8.833	16.679	21.2721	17.3443	18.042	4.9034	15.0162	7.43127	22.6285	2.59427	14.009	16.6648	13.79	18.6361	17.0934	16.1438	16.0097	25.2902	27.5769
12.95	6.87355	8.79861	16.6889	21.2339	17.3467	18.0874	4.76155	15.0584	7.43807	22.6792	2.40594	14.0431	16.6842	13.913	18.7174	17.2327	15.6814	16.0145	25.456	27.5827
12.96	6.88085	8.73827	16.6016	21.2509	17.3835	18.1134	4.32929	15.0334	7.39865	22.678	2.13272	14.2167	16.7059	13.8638	18.8291	17.2555	15.3475	16.0489	25.5915	27.5705
12.97	6.95384	8.6707	16.574	21.2814	17.4251	18.104	4.08706	14.9931	7.43716	22.6714	2.00141	14.3249	16.7395	13.7586	18.8832	17.1557	15.4853	16.0881	25.6461	27.6116
12.98	6.97418	8.64113	16.645	21.2597	17.4716	18.0997	4.1165	14.9926	7.55676	22.6946	1.95764	14.2315	16.803	13.7825	18.8455	17.098	15.8506	16.0649	25.6653	27.7004
12.99	6.94811	8.69725	16.6989	21.2296	17.5181	18.1434	4.19412	14.9971	7.59436	22.7189	1.89	14.0659	16.8904	13.9876	18.7618	17.1684	15.934	15.9841	25.6167	27.719
13	6.96531	8.77146	16.6907	21.2474	17.5862	18.2143	4.23427	14.9472	7.45845	22.715	1.85552	14.0357	16.933	14.2281	18.6968	17.2499	15.6568	15.9381	25.5025	27.609
13.01	7.03934	8.79318	16.7018	21.2632	17.6828	18.243	4.31992	14.8828	7.28766	22.7056	1.97886	14.104	16.8777	14.2644	18.6616	17.2393	15.3898	15.9826	25.4105	27.4843
13.02	7.12328	8.84869	16.7886	21.2257	17.7033	18.2019	4.54341	14.8846	7.28041	22.7225	2.29585	14.0955	16.7858	14.0586	18.6361	17.1927	15.4047	16.0649	25.3913	27.4515
13.03	7.16916	8.95789	16.9064	21.1701	17.6019	18.1545	4.84586	14.9477	7.42855	22.7634	2.646	14.0289	16.7447	13.8802	18.6312	17.2048	15.6459	16.0871	25.4459	27.445
13.04	7.13215	8.94703	16.9879	21.1423	17.5187	18.1643	4.9382	14.9999	7.53955	22.8173	2.73619	14.0414	16.7619	13.9001	18.6597	17.2899	15.938	16.0581	25.5551	27.3357
13.05	7.02996	8.80585	17.0014	21.1411	17.5621	18.2126	4.66385	15.0144	7.50693	22.8771	2.47623	14.1336	16.8052	13.9629	18.6937	17.3877	16.1369	16.0871	25.6602	27.0823
13.06	6.9674	8.75638	16.9668	21.1535	17.6604	18.2434	4.32259	15.0275	7.46434	22.9187	2.15394	14.2122	16.8359	13.9465	18.7211	17.4282	16.1238	16.1805	25.7108	26.7568
13.07	7.00754	8.82395	16.9346	21.1701	17.7069	18.2447	4.25434	15.0457	7.55812	22.9231	2.03855	14.2162	16.8374	13.9445	18.7624	17.3877	15.8677	16.2051	25.7664	26.515
13.08	7.09148	8.82154	16.9258	21.1678	17.687	18.2571	4.3614	15.0235	7.68271	22.9073	2.07568	14.157	16.8658	14.0299	18.78	17.3259	15.535	16.1137	25.8543	26.4262
13.09	7.12328	8.74853	16.9405	21.1442	17.6713	18.311	4.40021	14.945	7.63287	22.9062	2.09956	14.1262	16.9614	14.1653	18.7089	17.3092	15.4116	16.0223	25.8321	26.3658
13.1	7.12328	8.78533	17.0032	21.1218	17.7521	18.3618	4.35471	14.8746	7.44078	22.9372	2.09293	14.1609	17.0607	14.2801	18.5796	17.337	15.6002	16.0426	25.643	26.221
13.11	7.20044	8.92893	17.0923	21.1079	17.915	18.352	4.37613	14.8937	7.34066	22.975	2.13139	14.1501	17.0585	14.2986	18.4843	17.3872	15.858	16.1321	25.4499	26.0917
13.12	7.31879	9.01461	17.1615	21.0924	17.9868	18.3131	4.60096	14.9667	7.4426	22.9915	2.29851	14.0653	16.9726	14.194	18.4697	17.4171	15.862	16.1626	25.4216	26.0815
13.13	7.30367	8.99892	17.2435	21.0615	17.8668	18.308	4.95961	14.9899	7.5844	23.0143	2.58234	14.0431	16.9061	14.0703	18.5328	17.3943	15.6293	16.1079	25.5541	26.1078
13.14	7.16916	8.95789	17.3356	21.012	17.7268	18.331	5.13626	14.9677	7.5767	23.08	2.7972	14.1296	16.9046	14.0149	18.6166	17.3806	15.5133	16.0968	25.6946	26.0879
13.15	7.11703	8.9229	17.3303	20.9719	17.7606	18.3409	4.91545	14.9881	7.48654	23.1555	2.72823	14.2002	16.9472	13.9971	18.6476	17.4525	15.7317	16.2051	25.7178	26.0654
13.16	7.1775	8.88187	17.2447	20.9819	17.8855	18.3315	4.5327	15.0516	7.54181	23.1815	2.42451	14.2036	16.9808	13.993	18.6567	17.5447	16.1003	16.2956	25.7047	26.0892
13.17	7.19054	8.84326	17.2265	21.0306	17.9331	18.3357	4.38951	15.0793	7.74251	23.1563	2.15526	14.2002	16.9621	14.0504	18.7047	17.5442	16.2958	16.2167	25.7886	26.1413
13.18	7.14674	8.84869	17.2904	21.0515	17.8987	18.3879	4.47917	15.0148	7.80639	23.1363	2.07171	14.1871	16.9337	14.1776	18.7423	17.4763	16.1438	16.0566	25.8675	26.1908
13.19	7.1921	8.88971	17.3286	21.0221	17.8897	18.4691	4.51798	14.8873	7.60479	23.15	2.09956	14.1279	16.9943	14.317	18.7029	17.4485	15.7334	16.0155	25.7431	26.2082
13.2	7.32661	8.90419	17.3362	21.0051	17.9808	18.5012	4.44571	14.8084	7.3991	23.1638	2.12874	14.0619	17.1242	14.3915	18.6069	17.4951	15.4304	16.106	25.4883	26.1651
13.21	7.40273	8.90238	17.3977	21.0283	18.1304	18.4482	4.46177	14.8393	7.45166	23.1488	2.1924	14.0431	17.1571	14.3505	18.5274	17.5523	15.5042	16.1645	25.366	26.0834
13.22	7.37718	8.9585	17.5115	21.0341	18.2034	18.3896	4.68527	14.8964	7.65326	23.1335	2.37543	14.0818	17.0338	14.2596	18.5152	17.5548	15.7454	16.1094	25.4398	25.9966
13.23	7.32557	9.06287	17.5953	20.9896	18.1226	18.4067	5.01448	14.8833	7.7117	23.1693	2.65794	14.1314	16.8897	14.2193	18.5583	17.53	15.8031	16.0474	25.5328	25.9168
13.24	7.2922	9.1039	17.6193	20.9406	18.0007	18.4636	5.23529	14.8597	7.58259	23.248	2.898	14.1137	16.8882	14.1906	18.5881	17.5579	15.7111	16.0992	25.5328	25.8782
13.25	7.27135	9.01883	17.6088	20.9208	17.9904	18.4867	5.19916	14.9223	7.50512	23.2908	2.898	14.0528	17.0241	14.099	18.5699	17.6349	15.6808	16.2303	25.4995	25.9149
13.26	7.27031	8.89032	17.5889	20.9216	18.0628	18.4666	4.92482	14.999	7.62789	23.2582	2.58764	14.0801	17.1183	14.0327	18.5656	17.645	15.7442	16.298	25.5611	25.9625
13.27	7.30054	8.84989	17.5719	20.9378	18.1214	18.4512	4.613	14.9577	7.80503	23.2173	2.19771	14.2036	17.057	14.1222	18.6172	17.5543	15.8934	16.2288	25.731	25.9605
13.28	7.33756	8.91505	17.5894	20.968	18.1479	18.476	4.44973	14.8334	7.82451	23.235	2.01998	14.2366	17.0062	14.3061	18.6348	17.4986	16.1238	16.1205	25.8038	25.9631
13.29	7.3459	8.98806	17.6481	20.9769	18.1781	18.5311	4.46713	14.7671	7.68679	23.2838	2.09027	14.1063	17.1616	14.4271	18.5341	17.568	16.2341	16.1195	25.6006	26.03
13.3	7.34903	8.9947	17.6914	20.9502	18.2571	18.5794	4.613	14.8011	7.5767	23.2822	2.26535	13.9925	17.3461	14.4633	18.3798	17.6703	16.0238	16.2095	25.2932	26.1104
13.31	7.41837	8.97358	17.6897	20.9359	18.3784	18.5867	4.79099	14.8424	7.60026	23.22	2.41655	14.0312	17.2692	14.4674	18.3015	17.6744	15.6328	16.253	25.2052	26.1207
13.32	7.52733	9.01038	17.7219	20.9579	18.4254	18.5576	4.95158	14.8089	7.66006	23.1854	2.54387	14.1222	17.0473	14.4209	18.3404	17.5948	15.3824	16.2163	25.362	26.0667
13.33	7.52577	9.10631	17.8415	20.9668	18.3349	18.5303	5.13091	14.7603	7.64737	23.2362	2.75211	14.1154	16.9935	14.2904	18.4035	17.5589	15.4544	16.2008	25.4964	26.0274
13.34	7.37771	9.17027	17.9582	20.9317	18.236	18.5354	5.23797	14.8157	7.61656	23.3188	2.96432	14.0238	17.1198	14.1489	18.3701	17.6293	15.7482	16.2646	25.4631	26.0776
13.35	7.27135	9.12623	17.9641	20.9058	18.2523	18.567	5.10682	14.959	7.66776	23.3455	2.92585	14.001	17.2109	14.1386	18.2742	17.7372	15.9769	16.3522	25.4044	26.1818
13.36	7.33235	9.0134	17.8955	20.9471	18.3319	18.6085	4.84318	15.0312	7.77015	23.3066	2.59825	14.1405	17.1653	14.2801	18.2815	17.7519	15.978	16.3991	25.5126	26.2178
13.37	7.42775	8.94039	17.8662	20.9981	18.3838	18.6406	4.67054	14.9436	7.82315	23.2798	2.24545	14.3067	17.0929	14.3813	18.4387	17.6425	15.8986	16.3836	25.7077	26.1754
13.38	7.4215	8.96634	17.9107	20.9807	18.4031	18.6538	4.5956	14.827	7.81228	23.3014	2.10619	14.2919	17.1728	14.3211	18.5371	17.5417	15.9209	16.3382	25.7017	26.1992
13.39	7.3897	9.04598	17.9752	20.9444	18.4477	18.6722	4.56616	14.8306	7.77785	23.3148	2.18046	14.1257	17.3947	14.2794	18.3999	17.5609	15.9872	16.3111	25.4428	26.3104
13.4	7.42515	9.09244	18.0221	20.9622	18.5636	18.7295	4.65181	14.8982	7.7339	23.2857	2.33697	14.0477	17.4776	14.451	18.1813	17.6344	15.962	16.3145	25.2406	26.3342
13.41	7.49918	9.10873	18.0473	20.9834	18.6842	18.7902	4.88601	14.8951	7.67229	23.2542	2.48817	14.1416	17.2789	14.6629	18.1412	17.646	15.886	16.3246	25.2962	26.1972
13.42	7.56279	9.17992	18.0719	20.9452	18.6583	18.7876	5.17106	14.8334	7.62245	23.2578	2.6964	14.227	17.1041	14.5931	18.2833	17.5918	15.8437	16.3546	25.4014	26.0622
13.43	7.58416	9.27586	18.1552	20.893	18.5105	18.7436	5.37046	14.8338	7.64329	23.2948	2.98819	14.1985	17.2124	14.2904	18.3823	17.5523	15.774	16.4117	25.3751	26.0737
13.44	7.53098	9.2481	18.2812	20.8946	18.4634	18.7449	5.37849	14.93	7.73662	23.3494	3.13939	14.1672	17.3753	14.1229	18.3155	17.5837	15.6385	16.4581	25.3427	26.1792
13.45	7.44861	9.11778	18.3369	20.9232	18.5726	18.8082	5.1831	15.0425	7.81817	23.3974	2.90331	14.2361	17.3259	14.2425	18.2128	17.6688	15.5728	16.4857	25.4408	26.2139
13.46	7.42515	9.07494	18.2877	20.9328	18.6607	18.8719	4.9382	15.0929	7.8458	23.4068	2.49082	14.3619	17.1892	14.4223	18.29	17.7129	15.7242	16.508	25.6066	26.1278
13.47	7.46373	9.13347	18.2267	20.9344	18.6523	18.8941	4.795	15.0602	7.86664	23.3955	2.34227	14.4245	17.2124	14.4182	18.5189	17.6399	16.018	16.5065	25.7189	26.084
13.48	7.5143	9.1389	18.2343	20.9491	18.6462	18.9121	4.76958	14.9958	7.88748	23.3947	2.4696	14.3636	17.3992	14.315	18.6112	17.53	16.1935	16.4756	25.7037	26.2146
13.49	7.54558	9.09244	18.2871	20.9645	18.7126	18.9749	4.83649	14.9663	7.85396	23.3939	2.52928	14.2867	17.5583	14.3806	18.4327	17.5108	16.0998	16.4485	25.552	26.3748
13.5	7.56435	9.14312	18.3439	20.9726	18.8212	19.0424	4.92883	14.9677	7.76743	23.3864	2.41124	14.3044	17.5306	14.6437	18.225	17.567	15.8951	16.4393	25.4085	26.3374
13.51	7.61649	9.27525	18.3897	20.9757	18.902	19.0412	4.99842	14.9722	7.69992	23.3947	2.37543	14.3448	17.3618	14.7975	18.2462	17.5903	15.8237	16.4422	25.4044	26.1651
13.52	7.67853	9.33378	18.4424	20.9746	18.8863	18.9933	5.10682	14.9899	7.704	23.4246	2.63406	14.3141	17.2856	14.6191	18.4017	17.5478	15.8523	16.4596	25.46	26.0956
13.53	7.65298	9.30421	18.5486	20.9614	18.785	18.9894	5.32897	15.0339	7.75655	23.4737	3.05583	14.2782	17.3558	14.3361	18.4588	17.5148	15.7791	16.4872	25.461	26.1747
13.54	7.56279	9.28551	18.6482	20.9317	18.7144	19.0501	5.53239	15.0979	7.80095	23.5319	3.27202	14.33	17.3596	14.2842	18.398	17.5852	15.6494	16.5157	25.4641	26.2378
13.55	7.5435	9.28913	18.6207	20.8996	18.7337	19.1121	5.47752	15.1623	7.82179	23.5626	3.06246	14.4387	17.2341	14.4291	18.3993	17.7159	15.6351	16.5418	25.5733	26.1496
13.56	7.60241	9.26198	18.5433	20.9065	18.7669	19.1186	5.16972	15.1904	7.87117	23.5496	2.646	14.5178	17.1773	14.5104	18.5723	17.7427	15.75	16.5384	25.7512	25.9593
13.57	7.61649	9.2306	18.5749	20.9707	18.7784	19.0938	4.87797	15.1696	7.96631	23.5382	2.42451	14.5303	17.2662	14.4646	18.7624	17.6298	16.0003	16.4809	25.8331	25.8454
13.58	7.57113	9.25595	18.6541	21.0325	18.8025	19.1215	4.81106	15.1323	7.99576	23.5602	2.4696	14.4768	17.3439	14.4564	18.7265	17.5381	16.3576	16.4083	25.7118	25.8821
13.59	7.59094	9.29456	18.6506	21.0217	18.8465	19.2182	4.9208	15.106	7.88114	23.5713	2.54387	14.4154	17.3431	14.6082	18.5213	17.5756	16.5039	16.3696	25.5146	25.9252
13.6	7.72023	9.27405	18.6318	20.9908	18.9014	19.2797	5.03188	15.0833	7.74251	23.5343	2.53857	14.4074	17.3573	14.7982	18.4424	17.6612	16.1404	16.3633	25.4246	25.8364
13.61	7.83128	9.25655	18.7068	21.0406	18.9835	19.2348	5.08407	15.0588	7.73753	23.4942	2.57703	14.4302	17.4036	14.7914	18.5498	17.6754	15.5007	16.3783	25.4176	25.7168
13.62	7.80522	9.32654	18.8247	21.121	19.042	19.1711	5.19515	15.0525	7.82723	23.5064	2.74945	14.4501	17.3969	14.5952	18.6209	17.6181	15.1818	16.3962	25.3741	25.7219
13.63	7.7072	9.43936	18.8927	21.1056	18.9968	19.1921	5.46414	15.087	7.86936	23.5638	3.00941	14.4683	17.3073	14.4763	18.548	17.5893	15.4539	16.3943	25.3316	25.8081
13.64	7.69052	9.48703	18.9073	21.0267	18.8918	19.2622	5.72376	15.1596	7.83493	23.6251	3.23223	14.4785	17.2079	14.5371	18.4879	17.6541	16.0506	16.3919	25.3913	25.8512
13.65	7.74735	9.4273	18.9056	21.024	18.8369	19.2832	5.65417	15.224	7.82406	23.6464	3.23621	14.4831	17.2184	14.5904	18.5972	17.7458	16.5113	16.4451	25.5096	25.828
13.66	7.73588	9.33016	18.9044	21.1013	18.8592	19.2451	5.24065	15.2136	7.90425	23.6232	2.95503	14.536	17.3506	14.5193	18.8012	17.7346	16.5085	16.5196	25.5935	25.8197
13.67	7.68009	9.28853	18.9021	21.1512	18.9256	19.2237	4.90206	15.1278	8.02204	23.6118	2.61284	14.6385	17.444	14.4756	18.882	17.6313	16.1164	16.4939	25.642	25.8744
13.68	7.71919	9.31809	18.9079	21.1655	18.9859	19.2742	4.92883	15.062	8.05919	23.6413	2.44971	14.6686	17.4066	14.6	18.7496	17.5842	15.7442	16.3682	25.6107	25.9567
13.69	7.8	9.36696	18.9537	21.2084	19.0046	19.3571	5.11083	15.0661	7.96178	23.6637	2.45501	14.577	17.3962	14.8221	18.5772	17.6409	15.6688	16.2985	25.459	25.9863
13.7	7.79427	9.38446	19.0193	21.2489	19.0239	19.39	5.17909	15.0765	7.83493	23.6409	2.58101	14.4973	17.5142	14.952	18.576	17.685	15.8614	16.3488	25.3064	25.9438
13.71	7.80261	9.37662	19.0398	21.2277	19.0842	19.3477	5.2005	15.0253	7.80956	23.6082	2.80781	14.5451	17.5919	14.8666	18.6871	17.6298	16.1215	16.4146	25.2649	25.8924
13.72	7.94129	9.42368	19.0457	21.1925	19.0957	19.3058	5.37715	14.9459	7.85668	23.6118	3.05716	14.6521	17.4985	14.6745	18.7047	17.5442	16.1827	16.4088	25.2669	25.8801
13.73	8.0221	9.5534	19.1295	21.2149	19.0142	19.3392	5.70101	14.9168	7.87842	23.6539	3.2707	14.672	17.3476	14.5993	18.6093	17.5498	15.9283	16.3677	25.275	25.8763
13.74	7.87247	9.65838	19.2538	21.2362	18.9364	19.4165	5.88703	14.9627	7.87933	23.7164	3.34762	14.5986	17.3088	14.6574	18.5626	17.6531	15.5796	16.3691	25.3589	25.8538
13.75	7.71033	9.61675	19.2767	21.196	18.9207	19.4443	5.71841	15.0325	7.92554	23.7703	3.16459	14.5861	17.4089	14.6724	18.6646	17.7382	15.4853	16.4451	25.4691	25.839
13.76	7.76768	9.47798	19.2104	21.1875	18.9346	19.4067	5.36912	15.0475	8.01887	23.7833	2.8476	14.7341	17.5194	14.615	18.8328	17.7098	15.7768	16.537	25.5025	25.8525
13.77	7.88498	9.39471	19.1911	21.2702	18.9672	19.3875	5.14563	14.9727	8.09135	23.777	2.66855	14.902	17.5023	14.6219	18.9105	17.6014	16.281	16.536	25.5197	25.884
13.78	7.85474	9.40195	19.2386	21.3247	19.0257	19.4315	5.09344	14.8728	8.08048	23.786	2.63804	14.8849	17.438	14.736	18.8267	17.5462	16.6045	16.4369	25.5814	25.9284
13.79	7.79635	9.43092	19.2802	21.2849	19.0746	19.4982	5.11886	14.8361	7.99848	23.7962	2.61682	14.7238	17.5284	14.8577	18.6913	17.5923	16.437	16.3706	25.5743	25.947
13.8	7.87091	9.47013	19.3013	21.2709	19.121	19.5397	5.22592	14.8393	7.93687	23.7974	2.63804	14.6624	17.6905	14.9103	18.6676	17.6364	15.9266	16.4044	25.4307	25.8981
13.81	7.98352	9.5365	19.333	21.3355	19.182	19.5422	5.42533	14.8138	7.9278	23.8037	2.81179	14.7694	17.6322	14.8823	18.7205	17.5974	15.5488	16.461	25.2649	25.8261
13.82	7.99708	9.60468	19.3728	21.3544	19.1862	19.5187	5.65283	14.7685	7.89337	23.8084	3.09032	14.8468	17.3969	14.8044	18.6907	17.531	15.5648	16.478	25.1931	25.8017
13.83	7.96997	9.65174	19.4414	21.2675	19.0999	19.5038	5.82814	14.7526	7.83584	23.8124	3.35691	14.7728	17.3379	14.7449	18.6015	17.527	15.8311	16.4818	25.2598	25.8197
13.84	7.97779	9.64933	19.5622	21.2041	19.0281	19.517	5.87365	14.7866	7.87707	23.8533	3.46434	14.7028	17.5262	14.7093	18.6227	17.5923	16.0946	16.5268	25.4206	25.8441
13.85	7.9465	9.57391	19.6554	21.2586	19.036	19.5341	5.71974	14.8551	8.02113	23.9335	3.27865	14.8172	17.6778	14.6574	18.7703	17.6561	16.1684	16.6173	25.5551	25.8538
13.86	7.84067	9.49185	19.6079	21.3169	19.0806	19.5422	5.48421	14.9082	8.12352	23.9827	2.93779	15.0391	17.6061	14.643	18.8935	17.6642	15.9952	16.6676	25.6066	25.8403
13.87	7.79635	9.48763	19.4942	21.2601	19.1162	19.5512	5.35975	14.8846	8.11944	23.9661	2.74547	15.1114	17.4492	14.7367	18.9008	17.6283	15.7722	16.6028	25.6632	25.8383
13.88	7.90688	9.51538	19.4965	21.1825	19.1349	19.5747	5.36912	14.8011	8.06417	23.9272	2.76537	14.9606	17.4664	14.8645	18.8389	17.6095	15.7974	16.5128	25.732	25.8988
13.89	8.01793	9.50151	19.612	21.2114	19.147	19.6153	5.41596	14.7349	8.02113	23.9138	2.8476	14.8234	17.7055	14.926	18.8036	17.6268	16.0723	16.5181	25.6632	25.9779
13.9	7.99864	9.50935	19.6818	21.2636	19.1928	19.6427	5.44674	14.71	8.00301	23.9355	2.91922	14.894	17.8855	14.9554	18.8164	17.6344	16.2878	16.5699	25.4691	25.9708
13.91	7.99864	9.61554	19.6753	21.2138	19.2718	19.6264	5.48153	14.7172	7.97311	23.961	2.98819	15.0226	17.7406	15.0108	18.7915	17.6131	16.2255	16.5713	25.3458	25.8821
13.92	8.10604	9.73319	19.7211	21.1388	19.2966	19.6038	5.59261	14.7472	7.91512	23.9571	3.10093	15.0027	17.4574	15.0162	18.6913	17.6121	15.9723	16.552	25.366	25.8242
13.93	8.12741	9.74043	19.8635	21.1411	19.2115	19.623	5.86428	14.7767	7.91195	23.9638	3.31712	14.9043	17.4298	14.9021	18.6561	17.6658	15.7454	16.5805	25.4631	25.857
13.94	7.98613	9.64691	19.9521	21.1392	19.1295	19.6568	6.14264	14.8039	8.01615	24.0299	3.52667	14.9373	17.63	14.7579	18.7915	17.7519	15.6825	16.6623	25.5581	25.9355
13.95	7.90062	9.56486	19.8969	21.0557	19.1524	19.6602	6.07572	14.852	8.12261	24.0959	3.4723	15.1183	17.7219	14.7203	18.9633	17.8061	15.7625	16.7445	25.6198	25.9734
13.96	7.97153	9.54615	19.8401	21.0151	19.2188	19.6444	5.64212	14.8887	8.13983	24.0889	3.15531	15.2423	17.6031	14.8187	19.0113	17.7853	15.9111	16.7397	25.7077	25.9445
13.97	8.02679	9.54374	19.8835	21.1052	19.2417	19.644	5.32496	14.8683	8.12805	24.0511	2.89004	15.1723	17.497	14.9397	18.9658	17.7362	16.1169	16.6333	25.8675	25.9342
13.98	7.98508	9.52443	19.9239	21.1678	19.229	19.6649	5.41596	14.8198	8.13575	24.0523	2.84362	15.0255	17.6031	14.9944	18.9403	17.726	16.293	16.5602	25.9393	26.0081
13.99	7.99499	9.50513	19.9069	21.0816	19.2387	19.691	5.64212	14.7789	8.11808	24.0755	2.90331	15.0209	17.8541	15.0484	18.9755	17.7341	16.2255	16.6081	25.7755	26.0872
14	8.13054	9.48401	19.9298	21.0059	19.3159	19.6953	5.67424	14.7254	8.0542	24.0712	2.96299	15.1439	17.9916	15.1653	18.984	17.7184	15.9363	16.6754	25.5409	26.0564
14.01	8.23012	9.47436	20.0242	21.075	19.4287	19.6658	5.57922	14.6546	7.98897	24.0295	3.04522	15.17	17.8601	15.2281	18.8644	17.7098	15.7585	16.6584	25.4833	25.9631
14.02	8.166	9.52806	20.1262	21.1423	19.4703	19.6333	5.64614	14.6324	7.97311	23.9893	3.19907	15.0494	17.6614	15.1277	18.7047	17.7377	15.8643	16.6144	25.5611	25.9355
14.03	8.05755	9.62338	20.1918	21.0681	19.3925	19.6264	5.98606	14.6945	8.03608	24.0071	3.44179	14.9879	17.6816	14.9814	18.6974	17.7833	16.0723	16.6362	25.6006	25.9882
14.04	8.0539	9.64148	20.2053	20.9757	19.3068	19.6401	6.31929	14.7939	8.11808	24.0877	3.68981	15.0909	17.8496	14.9465	18.8285	17.8233	16.1181	16.7208	25.5965	26.0467
14.05	8.09353	9.53409	20.1696	20.9939	19.3165	19.6482	6.23631	14.8497	8.12669	24.1325	3.68583	15.2235	17.8915	15.0012	18.9032	17.8557	15.9563	16.7982	25.6552	26.0564
14.06	8.0758	9.43273	20.149	21.0441	19.3768	19.6277	5.77194	14.8184	8.0986	24.0794	3.33171	15.2475	17.8011	15.0142	18.868	17.8567	15.7974	16.8064	25.8068	26.0268
14.07	8.07267	9.44841	20.1866	21.0406	19.4166	19.5884	5.4628	14.7571	8.16339	24.0255	2.94044	15.2105	17.7914	14.9773	18.8322	17.8228	15.842	16.7397	25.9585	26.0332
14.08	8.13471	9.49789	20.2323	21.0395	19.4444	19.5657	5.55781	14.7517	8.28435	24.0586	2.82903	15.2184	17.9408	15.0238	18.8322	17.7914	16.002	16.6836	25.9322	26.1252
14.09	8.14671	9.49185	20.2458	21.0727	19.4957	19.5833	5.70502	14.7703	8.26577	24.1148	2.94973	15.2509	18.1201	15.2083	18.8146	17.7873	16.0535	16.6986	25.7189	26.2204
14.1	8.10395	9.47074	20.2569	21.0781	19.585	19.6098	5.66755	14.7372	8.09362	24.1003	3.12878	15.2139	18.1664	15.3594	18.7423	17.8091	15.998	16.7223	25.5439	26.2056
14.11	8.17277	9.48763	20.2903	21.0476	19.6604	19.5875	5.66621	14.6841	7.98217	24.0334	3.27865	15.12	18.0484	15.2876	18.6312	17.8304	15.9797	16.7169	25.5328	26.1104
14.12	8.32397	9.54254	20.3437	21.0426	19.626	19.5217	5.91781	14.6768	8.05058	24.0051	3.4219	15.104	17.9438	15.1024	18.5832	17.8192	15.9695	16.7339	25.5652	26.0705
14.13	8.32449	9.62218	20.4199	21.0627	19.5204	19.4824	6.30457	14.6882	8.17653	24.0637	3.62615	15.2184	17.9998	15.0525	18.6658	17.7969	15.8769	16.7769	25.5551	26.1233
14.14	8.1613	9.6801	20.4973	21.0402	19.4872	19.4935	6.43036	14.6836	8.19148	24.1667	3.78531	15.3049	18.0962	15.1201	18.7581	17.8304	15.7591	16.7939	25.5915	26.1767
14.15	8.08206	9.64691	20.5213	20.9908	19.5379	19.5114	6.11052	14.6945	8.11038	24.2159	3.66859	15.2366	18.0573	15.1249	18.7362	17.9261	15.7345	16.806	25.7057	26.1567
14.16	8.17173	9.55158	20.4932	21.012	19.5651	19.5029	5.73313	14.7086	8.11355	24.177	3.33966	15.1604	17.9759	15.0607	18.7077	17.9894	15.8266	16.8635	25.8149	26.1104
14.17	8.24889	9.48703	20.4662	21.0916	19.5512	19.4772	5.73179	14.6396	8.28163	24.1423	3.09164	15.2543	18.0543	15.0518	18.8146	17.9474	15.9574	16.9104	25.8806	26.1329
14.18	8.21865	9.47979	20.4803	21.1114	19.5651	19.4542	5.90041	14.4953	8.42389	24.1797	3.00543	15.4057	18.2695	15.14	18.9306	17.8734	15.9889	16.8698	25.8877	26.2358
14.19	8.1978	9.51297	20.5418	21.0801	19.6338	19.461	5.84019	14.3924	8.33554	24.2238	2.99747	15.3744	18.4047	15.2657	18.8619	17.8658	15.8363	16.7827	25.7896	26.3091
14.2	8.25723	9.57934	20.5969	21.1129	19.7267	19.5093	5.69164	14.3706	8.12397	24.2045	3.07042	15.1797	18.3442	15.3484	18.6695	17.9048	15.6242	16.7431	25.6339	26.2596
14.21	8.32605	9.64329	20.5899	21.1836	19.766	19.5418	5.83885	14.371	8.05239	24.1569	3.25876	15.071	18.1993	15.3361	18.5723	17.918	15.5573	16.7832	25.5116	26.1561
14.22	8.36202	9.69217	20.5799	21.1674	19.6875	19.5003	6.27245	14.3415	8.15206	24.1475	3.53596	15.1644	18.1731	15.2459	18.6458	17.8927	15.6208	16.8485	25.4277	26.1226
14.23	8.398	9.76577	20.6778	21.0924	19.5645	19.4418	6.61772	14.2921	8.24131	24.1868	3.83305	15.2953	18.2867	15.1694	18.7508	17.8749	15.6116	16.8596	25.4176	26.1631
14.24	8.40738	9.8056	20.8408	21.0955	19.5319	19.4542	6.58159	14.2948	8.22364	24.245	3.94446	15.2662	18.3517	15.1495	18.7387	17.922	15.4419	16.835	25.5227	26.2056
14.25	8.33335	9.73138	20.8948	21.1697	19.5687	19.5102	6.24033	14.3883	8.19238	24.2843	3.68053	15.1587	18.2837	15.1406	18.6537	18.0325	15.2327	16.8713	25.6359	26.1811
14.26	8.22752	9.63002	20.8185	21.1801	19.5789	19.5286	5.99007	14.4808	8.28027	24.2875	3.28794	15.2105	18.2351	15.1311	18.6889	18.1135	15.1298	16.9424	25.6531	26.1085
14.27	8.21813	9.62761	20.7693	21.1291	19.5868	19.4952	6.00747	14.4409	8.44428	24.2761	3.19377	15.3903	18.3248	15.153	18.8759	18.0775	15.1629	16.9235	25.6693	26.0879
14.28	8.31979	9.67226	20.7998	21.1411	19.6308	19.473	5.9981	14.3075	8.4701	24.2721	3.35293	15.3977	18.4682	15.2131	18.9828	17.9869	15.2338	16.8287	25.7462	26.1721
14.29	8.40686	9.66622	20.8203	21.2114	19.6797	19.5217	5.81744	14.2313	8.29885	24.2721	3.42057	15.19	18.5422	15.302	18.8389	17.9666	15.2247	16.7798	25.7168	26.241
14.3	8.4199	9.66863	20.8349	21.2126	19.7189	19.6038	5.79067	14.2458	8.15297	24.2749	3.32242	15.0511	18.5489	15.4161	18.6106	18.0193	15.1063	16.8016	25.4954	26.1664
14.31	8.44596	9.75853	20.8983	21.1512	19.772	19.6042	6.06368	14.2726	8.19419	24.28	3.29987	15.1211	18.5429	15.481	18.5626	18.0563	14.9629	16.8364	25.2609	26.0319
14.32	8.5127	9.86895	20.9721	21.155	19.8028	19.5157	6.32732	14.2608	8.29522	24.282	3.52402	15.2349	18.5519	15.4141	18.6919	18.0365	14.8685	16.8447	25.2143	25.9927
14.33	8.5127	9.88343	21.0419	21.196	19.7611	19.4576	6.40226	14.2463	8.28661	24.304	3.9007	15.2031	18.5683	15.2774	18.7818	18.0188	14.8125	16.8248	25.3498	26.0487
14.34	8.43084	9.81525	21.1345	21.1438	19.6936	19.4815	6.45713	14.3075	8.21594	24.3634	4.08771	15.0693	18.5616	15.2158	18.7308	18.0775	14.7702	16.8297	25.4954	26.0879
14.35	8.37871	9.77965	21.1797	21.0592	19.6743	19.5187	6.52672	14.4259	8.24811	24.4106	3.86886	15.0488	18.5609	15.2445	18.6907	18.1793	14.7428	16.9008	25.4995	26.0448
14.36	8.38288	9.79111	21.1216	21.0963	19.7032	19.5059	6.41698	14.46	8.42751	24.4074	3.5028	15.207	18.6169	15.2999	18.8267	18.2173	14.7479	16.9453	25.4671	25.9734
14.37	8.38027	9.74707	21.0554	21.1879	19.7545	19.4618	6.11587	14.371	8.56796	24.3787	3.35293	15.3317	18.6961	15.3396	19.0162	18.1758	14.8091	16.8684	25.5551	25.976
14.38	8.37506	9.70001	21.0777	21.1666	19.7949	19.4512	5.86428	14.2921	8.47599	24.3532	3.36221	15.223	18.7252	15.3751	18.9913	18.1398	14.8485	16.7682	25.6319	26.0647
14.39	8.43084	9.78568	21.1369	21.0816	19.8046	19.4892	5.87097	14.2916	8.26396	24.3303	3.33966	15.0283	18.7476	15.4653	18.786	18.1383	14.7502	16.7682	25.4954	26.1143
14.4	8.53824	9.88463	21.1527	21.0862	19.8263	19.5119	6.14264	14.3007	8.22591	24.3162	3.34895	15.0101	18.8432	15.6034	18.6816	18.1373	14.5959	16.8239	25.2406	26.0229
14.41	8.59976	9.82189	21.1615	21.1473	19.912	19.4661	6.38352	14.2671	8.36907	24.3048	3.50545	15.1262	18.9374	15.6458	18.7563	18.1332	14.5747	16.8422	25.1102	25.8821
14.42	8.56848	9.76819	21.253	21.1372	20.0024	19.4114	6.36211	14.2331	8.41347	24.2784	3.73358	15.1422	18.9045	15.535	18.8304	18.1398	14.649	16.8147	25.1729	25.8351
14.43	8.50279	9.94255	21.3843	21.0801	19.9801	19.4259	6.3407	14.259	8.28073	24.2718	3.94844	15.0329	18.7909	15.4093	18.783	18.1576	14.6508	16.7987	25.3134	25.8711
14.44	8.47777	10.1012	21.4241	21.0692	19.8607	19.4678	6.65117	14.3561	8.21005	24.3138	4.10893	14.9805	18.7543	15.3915	18.7077	18.1905	14.5542	16.8442	25.3852	25.8756
14.45	8.48715	9.94255	21.3538	21.0731	19.781	19.4563	6.96701	14.445	8.35638	24.3441	4.09169	15.0801	18.8358	15.4291	18.7678	18.229	14.4621	16.937	25.3711	25.8068
14.46	8.49236	9.70906	21.3063	21.0518	19.8178	19.4058	6.74084	14.4128	8.55708	24.3186	3.85427	15.2218	18.9448	15.4421	18.9518	18.2214	14.4558	16.9811	25.4236	25.7406
14.47	8.50488	9.76457	21.3456	21.0719	19.9132	19.3866	6.15602	14.2916	8.58155	24.2875	3.56779	15.2452	19.0009	15.4585	19.0398	18.1616	14.5313	16.9211	25.6006	25.7599
14.48	8.53616	9.93712	21.3872	21.1515	19.9656	19.4178	5.90442	14.2431	8.44654	24.2922	3.37813	15.1422	19.0255	15.5378	18.8947	18.1267	14.577	16.8495	25.6622	25.839
14.49	8.54763	9.9142	21.3878	21.1801	19.9705	19.461	6.18145	14.2971	8.36092	24.3064	3.33171	15.0636	19.0995	15.6793	18.7065	18.1611	14.5016	16.8616	25.456	25.8718
14.5	8.54867	9.80137	21.3931	21.1226	20.0344	19.476	6.53609	14.327	8.41165	24.3009	3.47627	15.1035	19.2078	15.8078	18.7047	18.2214	14.3981	16.9104	25.2214	25.8049
14.51	8.61332	9.83576	21.4241	21.0994	20.1744	19.4439	6.53341	14.2717	8.45152	24.2745	3.73756	15.1649	19.2437	15.8098	18.8206	18.2239	14.3998	16.9274	25.2012	25.7058
14.52	8.71863	9.95824	21.4716	21.1616	20.2341	19.4011	6.36077	14.2122	8.36635	24.2533	3.96834	15.1422	19.1817	15.6834	18.8401	18.1469	14.433	16.9259	25.3064	25.6698
14.53	8.72332	10.0113	21.5443	21.2002	20.143	19.4041	6.57356	14.2376	8.28571	24.2808	4.1527	15.0801	19.0995	15.5685	18.7362	18.0958	14.389	16.9438	25.3518	25.6949
14.54	8.60237	10.0017	21.6282	21.1515	20.0459	19.4413	7.07942	14.3434	8.36227	24.3599	4.23493	15.0653	19.0823	15.5508	18.6701	18.1722	14.3187	16.9907	25.3235	25.7116
14.55	8.52625	9.97574	21.6586	21.121	20.0549	19.4589	7.13831	14.4409	8.51087	24.4232	4.08771	15.1	19.1518	15.5884	18.766	18.2974	14.3021	17.0512	25.3205	25.7033
14.56	8.59351	9.90756	21.6029	21.2053	20.1279	19.4456	6.59095	14.4495	8.55074	24.4165	3.79459	15.1609	19.2295	15.6259	18.9561	18.2989	14.3432	17.0836	25.4176	25.7071
14.57	8.68057	9.82852	21.539	21.2984	20.1901	19.4341	6.11587	14.3878	8.49547	24.3799	3.57973	15.2253	19.2377	15.6437	19.0417	18.1682	14.4181	17.059	25.5601	25.7515
14.58	8.6691	9.83757	21.5719	21.2686	20.2076	19.4358	6.14264	14.3429	8.49366	24.3775	3.50147	15.2258	19.2362	15.6683	18.9342	18.078	14.461	17.0198	25.5652	25.8255
14.59	8.62427	9.93169	21.6657	21.2172	20.2184	19.4567	6.41029	14.3297	8.56388	24.4074	3.53994	15.141	19.3236	15.7545	18.7891	18.112	14.393	17.0096	25.3559	25.8692
14.6	8.6446	9.97755	21.6921	21.2806	20.3023	19.5132	6.52939	14.2957	8.55799	24.4295	3.67257	15.0488	19.4379	15.8912	18.7891	18.156	14.2804	17.0038	25.1587	25.8441
14.61	8.72645	9.94376	21.6381	21.3587	20.4326	19.5683	6.47319	14.2563	8.40305	24.4153	3.81581	15.0027	19.4222	15.9465	18.8802	18.1135	14.2729	16.9956	25.185	25.7888
14.62	8.81404	9.98056	21.6381	21.32	20.4489	19.5589	6.56954	14.2685	8.26034	24.3799	3.97232	14.9822	19.2975	15.8488	18.8887	18.0436	14.3558	17.0261	25.3033	25.7554
14.63	8.84115	10.0934	21.7606	21.257	20.3294	19.5029	6.97102	14.3152	8.33101	24.3878	4.23493	14.9987	19.2347	15.7169	18.8049	18.0406	14.385	17.0846	25.3225	25.7496
14.64	8.77859	10.0819	21.8879	21.286	20.254	19.4747	7.24269	14.3515	8.53941	24.4688	4.46438	15.0363	19.2922	15.6724	18.783	18.0942	14.3301	17.1272	25.275	25.7714
14.65	8.70091	9.94497	21.9049	21.3355	20.3137	19.5029	6.93623	14.3865	8.62549	24.5483	4.3291	15.0272	19.3968	15.6834	18.8911	18.1206	14.2844	17.1572	25.2942	25.8094
14.66	8.68944	9.90454	21.8527	21.3247	20.4091	19.5559	6.42367	14.4364	8.54485	24.5412	3.91794	15.0158	19.4499	15.7189	19.0344	18.0937	14.2929	17.176	25.4267	25.8441
14.67	8.70664	9.97574	21.8081	21.3212	20.4368	19.5803	6.36746	14.464	8.50544	24.4841	3.66461	15.0722	19.423	15.7756	19.0799	18.0522	14.3267	17.1601	25.5915	25.8827
14.68	8.71655	9.9691	21.7876	21.366	20.4133	19.5602	6.68196	14.4309	8.59333	24.4716	3.71899	15.0727	19.4103	15.8119	19.0089	18.0274	14.3524	17.1218	25.6258	25.938
14.69	8.76399	9.88222	21.8017	21.3904	20.4356	19.561	6.8024	14.352	8.64678	24.5054	3.87947	14.9208	19.5163	15.8447	18.9269	17.9879	14.3615	17.0812	25.4378	25.9721
14.7	8.85783	9.89972	21.872	21.3734	20.5551	19.6196	6.58694	14.2839	8.52763	24.5121	3.93916	14.7807	19.6777	15.9479	18.9251	17.9094	14.3432	17.0464	25.186	25.9406
14.71	8.93969	10.0518	21.9377	21.383	20.6842	19.6649	6.44374	14.2916	8.34415	24.4735	3.90733	14.816	19.6994	16.0614	18.9506	17.8491	14.2952	17.0541	25.0748	25.8744
14.72	8.95637	10.1628	21.9406	21.4166	20.6963	19.6376	6.71541	14.362	8.32829	24.4479	4.00415	14.9276	19.5559	16.0279	18.9154	17.8557	14.2318	17.1073	25.088	25.8216
14.73	8.90632	10.1441	21.967	21.3931	20.6003	19.5893	7.22529	14.4146	8.49955	24.4865	4.34899	14.906	19.4476	15.8549	18.885	17.882	14.1958	17.1364	25.1234	25.7972
14.74	8.85418	10.0813	22.0561	21.327	20.54	19.5846	7.46752	14.4355	8.61326	24.5589	4.61823	14.7654	19.5141	15.723	18.9603	17.8896	14.2398	17.1373	25.1426	25.8068
14.75	8.85731	10.0481	22.0884	21.3119	20.5828	19.6175	7.2012	14.4854	8.54168	24.5903	4.4352	14.7352	19.6665	15.7456	19.1073	17.9013	14.3095	17.1664	25.1466	25.8197
14.76	8.8813	10.0246	22.0297	21.3575	20.6534	19.641	6.77296	14.558	8.48369	24.5628	3.98956	14.8923	19.7151	15.8618	19.2172	17.9074	14.3009	17.1949	25.18	25.7849
14.77	8.87087	9.9866	22.0045	21.3942	20.6866	19.6243	6.6204	14.5743	8.611	24.5294	3.77735	14.9788	19.6396	15.9192	19.2384	17.8714	14.2598	17.1499	25.2649	25.7444
14.78	8.85783	9.98177	22.0438	21.4004	20.6974	19.6016	6.72612	14.5026	8.74238	24.5294	3.88345	14.8024	19.6329	15.8925	19.1971	17.8045	14.2844	17.0623	25.2578	25.7811
14.79	8.90423	10.027	22.0468	21.4205	20.7294	19.632	6.81043	14.4046	8.65449	24.54	4.01078	14.5907	19.8159	15.937	19.171	17.7458	14.3541	17.0193	25.0627	25.857
14.8	8.99443	10.0506	22.0045	21.4622	20.8109	19.6837	6.785	14.3783	8.45243	24.5195	3.97364	14.6339	20.0117	16.101	19.185	17.7225	14.3873	17.0353	24.8342	25.8403
14.81	9.06638	10.0312	22.0268	21.4931	20.9195	19.6589	6.78099	14.4332	8.39535	24.4716	3.91661	14.8029	19.9795	16.1728	19.1564	17.7296	14.2952	17.0793	24.7543	25.7386
14.82	9.0815	10.0596	22.1405	21.5028	20.9852	19.5769	6.93355	14.4631	8.51857	24.4495	4.07444	14.7807	19.7987	16.0361	19.066	17.7291	14.066	17.1015	24.7938	25.6827
14.83	9.0377	10.1598	22.2291	21.5063	20.9508	19.5555	7.23332	14.4246	8.62141	24.4928	4.45112	14.5878	19.7457	15.8727	19.0398	17.6997	13.9448	17.0735	24.8686	25.72
14.84	8.97879	10.2195	22.2068	21.4966	20.8652	19.6098	7.44075	14.4318	8.57113	24.5573	4.73893	14.5275	19.8615	15.8495	19.1485	17.6865	14.1655	17.0604	24.9565	25.7798
14.85	8.97149	10.1513	22.1441	21.4727	20.8266	19.6436	7.3551	14.5525	8.49184	24.5616	4.64476	14.6982	19.9489	15.911	19.2858	17.7159	14.4604	17.1349	25.0222	25.7907
14.86	9.00381	10.0367	22.1353	21.4846	20.8784	19.6068	7.09682	14.6428	8.57022	24.518	4.26013	14.8559	19.9145	15.9199	19.3404	17.7149	14.3855	17.2273	25.0748	25.7759
14.87	9.01424	9.99927	22.1599	21.567	20.9665	19.5529	6.93221	14.5666	8.75687	24.5054	3.94712	14.795	19.8929	15.8624	19.3319	17.6374	14.0832	17.1959	25.1668	25.8216
14.88	9.00694	10.0325	22.164	21.6477	21.019	19.5542	6.86664	14.4178	8.81577	24.5376	3.88213	14.622	20.0214	15.8686	19.2991	17.5594	14.0637	17.0696	25.2154	25.9451
14.89	9.02936	10.0735	22.1693	21.6442	21.0474	19.6149	6.77162	14.3638	8.66627	24.5538	3.9564	14.573	20.2163	16.034	19.2615	17.5498	14.3415	17.0135	25.1082	26.0506
14.9	9.08827	10.0916	22.1786	21.6087	21.1312	19.6555	6.76894	14.4151	8.5068	24.5258	4.07444	14.6561	20.2649	16.2172	19.2244	17.5705	14.4536	17.0827	24.9343	26.0364
14.91	9.15553	10.0868	22.1523	21.6404	21.2585	19.6012	7.02589	14.4464	8.51857	24.4904	4.23891	14.6561	20.1543	16.1536	19.1716	17.5533	14.1952	17.1625	24.8534	25.9355
14.92	9.20297	10.0886	22.1534	21.7037	21.2929	19.5029	7.38588	14.381	8.61507	24.4877	4.45775	14.5161	20.1073	15.9048	19.1303	17.4935	13.8945	17.1504	24.8888	25.8808
14.93	9.19254	10.161	22.273	21.701	21.2054	19.4713	7.5612	14.3075	8.62776	24.5172	4.68853	14.4558	20.1895	15.8221	19.1619	17.4561	13.9557	17.0899	24.9798	25.9367
14.94	9.11486	10.2774	22.4167	21.6566	21.1373	19.4896	7.45547	14.3515	8.57973	24.5522	4.75086	14.569	20.2261	15.9745	19.2317	17.4961	14.2935	17.0972	25.0708	26.0294
14.95	9.05074	10.2696	22.4114	21.6728	21.159	19.455	7.2641	14.4867	8.60737	24.5742	4.54529	14.6424	20.1603	16.0538	19.2554	17.5736	14.4055	17.2007	25.1183	26.0628
14.96	9.07002	10.0946	22.3035	21.7575	21.2175	19.3571	7.21593	14.5561	8.72018	24.575	4.29329	14.5707	20.1409	15.8959	19.2694	17.5857	14.1272	17.28	25.1658	26.0461
14.97	9.12842	9.97755	22.2713	21.8108	21.2658	19.2853	7.21593	14.4758	8.7981	24.5648	4.18718	14.532	20.238	15.7339	19.3435	17.5052	13.9477	17.2278	25.274	26.0692
14.98	9.15501	10.0638	22.3199	21.805	21.3062	19.2776	7.04864	14.3488	8.77771	24.5561	4.13015	14.6231	20.3807	15.8563	19.4042	17.4353	14.2272	17.1093	25.3529	26.1792
14.99	9.14666	10.1634	22.3281	21.8305	21.3569	19.3045	6.84656	14.3139	8.70523	24.5538	4.04261	14.6777	20.4883	16.1762	19.3301	17.4566	14.5656	17.0686	25.271	26.2834
15	9.13989	10.1091	22.3217	21.8997	21.4329	19.3225	6.9282	14.3601	8.65358	24.5636	4.06251	14.5753	20.5204	16.3231	19.1692	17.5072	14.4164	17.131	25.1163	26.2686
15.01	9.17065	10.0638	22.3709	21.9105	21.5089	19.3007	7.27347	14.3783	8.63818	24.5742	4.28931	14.4347	20.4838	16.14	19.083	17.5052	13.9774	17.1997	25.0516	26.1876
15.02	9.24259	10.1881	22.4149	21.8572	21.5125	19.246	7.56655	14.3284	8.62277	24.5691	4.63282	14.4125	20.4502	15.911	19.1261	17.451	13.8768	17.1978	25.094	26.1708
15.03	9.2843	10.3221	22.4249	21.8425	21.4443	19.2092	7.64417	14.2971	8.60964	24.5711	4.91002	14.5036	20.4457	15.9479	19.1868	17.409	14.2289	17.1615	25.1992	26.2262
15.04	9.22904	10.2551	22.4982	21.8684	21.3888	19.2113	7.59198	14.3756	8.64452	24.6206	4.9392	14.5787	20.433	16.1058	19.1558	17.4338	14.5136	17.2026	25.3225	26.2648
15.05	9.13728	10.1091	22.6142	21.863	21.3949	19.2203	7.52774	14.5144	8.72788	24.7024	4.69516	14.5673	20.4584	16.0306	19.0994	17.5229	14.3432	17.3226	25.3812	26.2583
15.06	9.10965	10.0934	22.5967	21.8436	21.4528	19.2156	7.48492	14.5711	8.80354	24.7374	4.40867	14.5696	20.5585	15.7791	19.1698	17.5903	14.0123	17.3681	25.4034	26.2622
15.07	9.14979	10.1284	22.4524	21.8637	21.5222	19.2041	7.36313	14.494	8.83253	24.7013	4.29461	14.6595	20.6093	15.7326	19.352	17.5574	14.0603	17.28	25.5379	26.3239
15.08	9.20975	10.0614	22.4149	21.8834	21.5553	19.1972	7.10886	14.3928	8.8126	24.6607	4.3039	14.7085	20.5734	15.9677	19.4339	17.4677	14.461	17.2012	25.7371	26.4056
15.09	9.24781	9.99806	22.5286	21.8645	21.5674	19.2224	7.00849	14.366	8.75869	24.6666	4.34899	14.6129	20.6153	16.1823	19.2991	17.4216	14.6399	17.2292	25.7178	26.4133
15.1	9.26345	10.0771	22.5961	21.8657	21.6362	19.2562	7.2641	14.3778	8.70387	24.7044	4.41265	14.4797	20.7692	16.1844	19.1188	17.4348	14.3467	17.2795	25.4469	26.3207
15.11	9.31975	10.1869	22.5556	21.9178	21.758	19.2327	7.57056	14.3647	8.67397	24.7276	4.48693	14.4154	20.8215	16.1003	19.1024	17.4525	14.0294	17.2723	25.2406	26.2326
15.12	9.40213	10.2056	22.5873	21.946	21.8063	19.1652	7.59599	14.3443	8.67986	24.7248	4.61558	14.3949	20.7034	16.0866	19.2111	17.4353	14.1175	17.2486	25.3074	26.2249
15.13	9.38597	10.1917	22.7549	21.9059	21.714	19.1241	7.52908	14.3724	8.70296	24.7367	4.87288	14.3795	20.6115	16.1188	19.2694	17.3993	14.3958	17.2776	25.549	26.239
15.14	9.28117	10.1809	22.8446	21.8707	21.6121	19.1053	7.72312	14.4591	8.72199	24.7976	5.14213	14.3784	20.6526	16.0648	19.2335	17.4009	14.4204	17.3681	25.7168	26.2082
15.15	9.24572	10.1145	22.7426	21.8993	21.641	19.0634	7.98543	14.5403	8.75959	24.8712	5.1156	14.4091	20.7333	15.9041	19.2366	17.45	14.1866	17.4421	25.6885	26.1548
15.16	9.2989	10.0264	22.6611	21.9472	21.746	19.0194	7.82885	14.5357	8.84023	24.8979	4.72964	14.4603	20.7587	15.846	19.3866	17.4682	14.1083	17.4073	25.6531	26.1361
15.17	9.31871	10.0174	22.7379	21.9615	21.7912	19.0134	7.30024	14.4613	8.91635	24.879	4.34236	14.4865	20.7356	16.0169	19.5675	17.4135	14.3913	17.3081	25.8422	26.1734
15.18	9.2916	10.062	22.7972	21.946	21.7641	19.0288	7.0192	14.4046	8.88962	24.8688	4.28931	14.4222	20.7498	16.209	19.5675	17.3421	14.6622	17.2781	26.0758	26.2249
15.19	9.3281	10.0596	22.735	21.9321	21.7677	19.0279	7.29622	14.3883	8.76594	24.8952	4.4856	14.2839	20.873	16.2069	19.4005	17.3092	14.4936	17.3332	26.0141	26.2127
15.2	9.4381	10.0246	22.7139	21.9279	21.8552	18.9929	7.70439	14.3747	8.68484	24.9243	4.63945	14.1894	21.0336	16.1338	19.2924	17.3173	14.1272	17.3763	25.7482	26.1188
15.21	9.52152	10.0518	22.8177	21.9229	21.9716	18.9287	7.6977	14.3461	8.70613	24.9215	4.662	14.2258	21.0531	16.1974	19.3325	17.3416	14.1106	17.3526	25.6339	26.0364
15.22	9.51839	10.1199	22.9138	21.9078	22.0283	18.8915	7.44611	14.3366	8.72924	24.9038	4.71903	14.3232	20.9134	16.3238	19.3969	17.3487	14.4147	17.2999	25.7542	26.0422
15.23	9.45843	10.1694	22.9203	21.8749	21.9897	18.9129	7.58395	14.3783	8.69073	24.9254	4.96042	14.297	20.7961	16.2835	19.3872	17.337	14.5456	17.3052	25.9201	26.0872
15.24	9.41256	10.2141	22.9109	21.8247	21.904	18.9283	8.1594	14.4509	8.67306	25.0029	5.24823	14.1137	20.8267	16.0655	19.3592	17.3502	14.345	17.4048	25.9888	26.1027
15.25	9.41568	10.2201	22.9273	21.7721	21.8636	18.8928	8.42705	14.4913	8.73785	25.0623	5.26017	14.0283	20.9261	15.9356	19.4236	17.3973	14.1638	17.5055	25.9898	26.086
15.26	9.43237	10.1109	22.9226	21.7621	21.9083	18.8552	7.92654	14.46	8.82121	25.0356	4.9193	14.2213	20.9746	16.0518	19.5924	17.3973	14.3004	17.4866	26.0828	26.0692
15.27	9.44436	9.97755	22.8915	21.8119	21.9933	18.8543	7.26544	14.3937	8.8502	24.975	4.55192	14.4484	20.9455	16.2288	19.7254	17.3239	14.5879	17.3749	26.3123	26.0872
15.28	9.46991	9.99746	22.9091	21.8506	22.0519	18.8736	7.23064	14.3461	8.83389	24.9754	4.46173	14.3653	20.9417	16.2261	19.6677	17.2565	14.641	17.3149	26.4327	26.1625
15.29	9.49337	10.1302	22.9865	21.8123	22.0814	18.9022	7.64819	14.3053	8.78496	25.0273	4.5864	14.0898	21.0673	16.1516	19.4886	17.2408	14.409	17.3458	26.2689	26.2622
15.3	9.50484	10.1592	23.0111	21.754	22.1393	18.9279	7.83019	14.259	8.71701	25.0383	4.72169	14.042	21.2159	16.2568	19.4108	17.2474	14.2506	17.371	26.0515	26.2873
15.31	9.55384	10.0699	22.9502	21.7559	22.2316	18.9078	7.6696	14.2286	8.66762	24.9801	4.81187	14.2497	21.1808	16.4325	19.4952	17.2408	14.3764	17.3487	26.0464	26.2088
15.32	9.62579	10.0837	22.9507	21.776	22.2654	18.8569	7.65889	14.2272	8.6486	24.9309	4.97369	14.3266	21.0277	16.3737	19.5809	17.217	14.5404	17.3299	26.1748	26.1329
15.33	9.60963	10.2605	23.0862	21.7536	22.2015	18.8458	8.0684	14.2372	8.65041	24.9636	5.2668	14.1262	20.9866	16.127	19.5402	17.1998	14.4919	17.3463	26.277	26.1599
15.34	9.49545	10.3697	23.1923	21.72	22.1333	18.8761	8.46586	14.2526	8.68076	25.0513	5.45381	13.9743	21.0471	16.0183	19.4667	17.2276	14.3495	17.3681	26.3477	26.2532
15.35	9.42142	10.2659	23.1354	21.7227	22.1399	18.8907	8.30661	14.2844	8.73603	25.1032	5.26415	14.1302	21.0508	16.1345	19.528	17.3011	14.341	17.386	26.4124	26.3098
15.36	9.45426	10.1224	23.0487	21.754	22.1979	18.8817	7.78602	14.3089	8.77454	25.0662	4.86626	14.3858	20.9813	16.2425	19.7302	17.3462	14.4701	17.4218	26.5054	26.3104
15.37	9.50067	10.1067	23.0809	21.7799	22.2389	18.8727	7.53978	14.2726	8.78632	25.0092	4.64874	14.3886	20.9455	16.1673	19.8845	17.3031	14.5719	17.4387	26.6652	26.3265
15.38	9.49806	10.1398	23.1583	21.7969	22.2546	18.8565	7.67896	14.1832	8.80082	25.0171	4.70046	14.1632	21.0217	16.0593	19.828	17.2342	14.5496	17.384	26.7815	26.4185
15.39	9.4845	10.1398	23.1565	21.8235	22.2986	18.8479	7.778	14.1061	8.80354	25.058	4.82912	14.0454	21.1748	16.1741	19.6495	17.2236	14.4644	17.3066	26.6783	26.5317
15.4	9.50223	10.1785	23.1184	21.8471	22.3982	18.8826	7.67629	14.0662	8.75687	25.0537	4.85829	14.1723	21.2391	16.4564	19.5809	17.258	14.4318	17.2989	26.4529	26.5465
15.41	9.55437	10.2599	23.1219	21.8444	22.4862	18.9185	7.70171	14.0453	8.66808	25.008	4.86626	14.2941	21.1069	16.5535	19.6768	17.2849	14.4719	17.3598	26.373	26.4661
15.42	9.62475	10.3028	23.1436	21.8274	22.4585	18.8843	8.07241	14.0267	8.59061	24.9876	5.07714	14.182	20.9627	16.3307	19.7612	17.2793	14.485	17.4063	26.4953	26.412
15.43	9.66958	10.3347	23.1729	21.8162	22.3523	18.8056	8.51271	14.0094	8.59469	25.0206	5.46575	14.0118	21.006	16.1051	19.7223	17.254	14.4313	17.4106	26.647	26.4507
15.44	9.63622	10.3727	23.2515	21.8058	22.3203	18.756	8.59032	14.0208	8.69843	25.0855	5.63286	14.0619	21.1046	16.1598	19.6659	17.2712	14.3913	17.4276	26.6804	26.5259
15.45	9.54342	10.3245	23.35	21.8031	22.3843	18.759	8.25709	14.0893	8.79946	25.1351	5.34373	14.2526	21.0687	16.3286	19.7284	17.3583	14.4198	17.4764	26.651	26.5529
15.46	9.47303	10.2116	23.3553	21.8293	22.4313	18.7864	7.9252	14.1646	8.79946	25.1315	4.95777	14.3118	20.9813	16.3327	19.8905	17.4378	14.4736	17.4914	26.7592	26.5285
15.47	9.49493	10.1948	23.2667	21.8622	22.4162	18.7915	7.91718	14.1392	8.7614	25.0953	4.88349	14.2059	20.9985	16.1885	20.0174	17.4074	14.5199	17.4464	27.0322	26.5426
15.48	9.59242	10.2708	23.2146	21.8521	22.4199	18.7667	8.06706	14.0221	8.77409	25.0725	5.03072	14.1279	21.1001	16.1379	19.9944	17.3061	14.5696	17.4029	27.1859	26.6417
15.49	9.66958	10.2792	23.2527	21.8243	22.5031	18.7658	8.08178	13.9446	8.7981	25.0706	5.09305	14.1911	21.1666	16.3238	19.8614	17.255	14.6027	17.4	27.0079	26.7208
15.5	9.692	10.237	23.316	21.8448	22.6147	18.7988	7.97606	13.9654	8.75506	25.0749	5.00154	14.2691	21.1479	16.5993	19.7806	17.2889	14.5719	17.4106	26.7319	26.6539
15.51	9.74101	10.307	23.3394	21.8885	22.6751	18.7958	7.99078	14.024	8.64996	25.0788	4.98164	14.1701	21.0785	16.6594	19.8086	17.3462	14.4861	17.4102	26.6581	26.5214
15.52	9.81817	10.4644	23.357	21.8757	22.6594	18.7492	8.24103	14.043	8.58426	25.0843	5.24027	13.976	21.0359	16.4339	19.8353	17.3614	14.4067	17.4102	26.7592	26.5072
15.53	9.79419	10.5013	23.435	21.8131	22.5985	18.7286	8.58095	14.0221	8.63863	25.1174	5.67663	13.968	21.0366	16.2302	19.8098	17.3452	14.3975	17.4392	26.8694	26.5986
15.54	9.67897	10.3679	23.5147	21.7799	22.5508	18.7479	8.77099	14.043	8.75823	25.1842	5.86895	14.1894	21.006	16.2753	19.8195	17.373	14.477	17.5084	26.9321	26.6198
15.55	9.63778	10.2708	23.4983	21.7919	22.5538	18.7616	8.6559	14.1483	8.80535	25.2287	5.57848	14.3693	20.938	16.3935	19.9221	17.4515	14.5605	17.5698	26.9483	26.5355
15.56	9.69565	10.3311	23.4455	21.8034	22.5779	18.7398	8.33204	14.2327	8.77047	25.2165	5.15008	14.3158	20.9403	16.3662	20.0612	17.4809	14.5719	17.55	27.013	26.5015
15.57	9.72276	10.3969	23.4778	21.8131	22.5948	18.6996	8.08981	14.1905	8.77545	25.1972	5.03868	14.1757	21.0224	16.2883	20.1176	17.4252	14.5679	17.4648	27.2021	26.6114
15.58	9.68731	10.3558	23.5464	21.832	22.6178	18.6996	8.04297	14.082	8.83163	25.2177	5.17661	14.1723	21.0755	16.345	20.0314	17.3725	14.605	17.4174	27.3112	26.7401
15.59	9.70816	10.3251	23.5423	21.8259	22.6509	18.7667	8.04966	14.0426	8.81532	25.244	5.22171	14.2731	21.0904	16.5316	19.9069	17.3842	14.6342	17.4489	27.1212	26.7337
15.6	9.8286	10.3812	23.5007	21.7899	22.6751	18.8137	8.08847	14.0911	8.7016	25.2275	5.12754	14.2674	21.1517	16.6628	19.879	17.4338	14.6262	17.4987	26.8088	26.6166
15.61	9.92557	10.4234	23.5306	21.7895	22.7064	18.7466	8.27449	14.1347	8.61326	25.1968	5.15274	14.1211	21.2219	16.5842	19.91	17.4551	14.5902	17.4987	26.7036	26.5529
15.62	9.89012	10.4186	23.6355	21.8324	22.7638	18.6466	8.51404	14.1238	8.6418	25.2063	5.40739	14.0585	21.1808	16.4093	19.8851	17.415	14.5176	17.46	26.8007	26.6166
15.63	9.79158	10.4807	23.7281	21.8425	22.7662	18.6457	8.63716	14.122	8.74102	25.2704	5.7204	14.1757	21.0575	16.3628	19.8316	17.3776	14.4604	17.4547	26.8927	26.6899
15.64	9.75457	10.5815	23.751	21.7895	22.6552	18.7094	8.68668	14.2036	8.78179	25.3459	5.87691	14.2583	20.9888	16.4359	19.8614	17.4333	14.4953	17.5151	26.9088	26.6565
15.65	9.77281	10.5314	23.7123	21.7412	22.5303	18.7184	8.7295	14.3184	8.72335	25.3663	5.79733	14.1689	21.0314	16.4346	19.9944	17.5351	14.5696	17.58	26.919	26.5735
15.66	9.78741	10.3739	23.6677	21.7563	22.5254	18.6543	8.64653	14.3297	8.69662	25.3368	5.544	14.1012	21.1382	16.3266	20.137	17.5336	14.605	17.5712	27.01	26.5774
15.67	9.81817	10.3534	23.6765	21.8038	22.6238	18.6017	8.40966	14.2331	8.81577	25.3435	5.28139	14.2287	21.2062	16.2876	20.185	17.4323	14.649	17.4943	27.1545	26.677
15.68	9.86301	10.4687	23.7258	21.8274	22.6926	18.6222	8.18483	14.1805	8.95667	25.4049	5.14876	14.3795	21.1748	16.4229	20.1146	17.3857	14.7056	17.43	27.1697	26.7562
15.69	9.85206	10.5194	23.7674	21.8181	22.6878	18.6923	8.11122	14.2336	8.88509	25.4395	5.15937	14.318	21.1689	16.6369	20.0259	17.4363	14.6593	17.4189	26.9736	26.7523
15.7	9.81817	10.4693	23.7832	21.8038	22.7004	18.7257	8.26111	14.2898	8.6486	25.41	5.31986	14.1137	21.2749	16.7401	20.0186	17.4844	14.5273	17.4213	26.7491	26.7163
15.71	9.88178	10.4548	23.7868	21.8031	22.7873	18.6744	8.55017	14.2653	8.53715	25.3777	5.58512	14.0346	21.3437	16.6328	20.0429	17.4713	14.4901	17.4024	26.6844	26.706
15.72	9.99178	10.5296	23.8014	21.8193	22.8386	18.6038	8.77099	14.2172	8.65585	25.399	5.81192	14.1541	21.2607	16.451	20.0205	17.4313	14.5793	17.3811	26.7693	26.7086
15.73	9.98083	10.6219	23.8524	21.8517	22.774	18.5987	8.89544	14.2431	8.7981	25.4611	5.92996	14.2691	21.1375	16.425	20.0029	17.415	14.6376	17.3715	26.8795	26.6912
15.74	9.85675	10.6599	23.945	21.8684	22.6799	18.6265	9.02526	14.3529	8.76865	25.5311	5.9472	14.2053	21.0919	16.5425	20.0508	17.4485	14.5805	17.3681	26.8765	26.6732
15.75	9.78793	10.6358	24.0113	21.8545	22.6666	18.6141	9.04935	14.4586	8.64996	25.5787	5.85966	14.0773	21.1203	16.5754	20.1322	17.5067	14.4993	17.3884	26.7501	26.7163
15.76	9.82808	10.5737	23.9661	21.8684	22.7113	18.5782	8.81917	14.4631	8.67216	25.5819	5.69255	14.1228	21.1748	16.4339	20.2105	17.5204	14.5216	17.43	26.6915	26.7993
15.77	9.87552	10.4994	23.8729	21.9294	22.7294	18.573	8.48594	14.3769	8.87104	25.5791	5.50156	14.3209	21.1965	16.3061	20.2919	17.4692	14.6399	17.43	26.7906	26.8366
15.78	9.8823	10.4584	23.8794	21.9596	22.7257	18.5978	8.3133	14.3284	8.99563	25.6035	5.3676	14.3932	21.1771	16.4058	20.3295	17.4378	14.7228	17.3598	26.7754	26.8269
15.79	9.88647	10.5043	23.9738	21.9457	22.7819	18.6359	8.40029	14.3706	8.86107	25.6232	5.37954	14.227	21.2099	16.6745	20.2749	17.4758	14.6908	17.2941	26.4286	26.8597
15.8	9.89429	10.5996	24.0212	21.9654	22.9104	18.6744	8.63315	14.3969	8.64452	25.6263	5.54002	14.046	21.316	16.8317	20.182	17.5133	14.6193	17.2897	26.0404	26.9414
15.81	9.91619	10.6189	24.0037	22.0175	23.0033	18.6791	8.7924	14.3515	8.61824	25.6491	5.73234	14.0625	21.3287	16.7456	20.1334	17.4976	14.601	17.3173	25.9635	26.9736
15.82	9.9824	10.5912	24.0154	22.0245	22.9532	18.6414	8.85396	14.3198	8.74192	25.6798	5.89415	14.1866	21.183	16.5733	20.151	17.4738	14.6022	17.3439	26.1	26.908
15.83	10.0403	10.6599	24.084	21.9804	22.8271	18.6094	9.01857	14.366	8.78723	25.6873	6.07983	14.2349	21.0852	16.5152	20.216	17.4925	14.573	17.3637	26.1657	26.8436
15.84	9.98501	10.7468	24.1596	21.9545	22.7933	18.6154	9.26882	14.4482	8.71157	25.7085	6.23369	14.1809	21.1816	16.5494	20.2828	17.5467	14.569	17.3855	26.0737	26.879
15.85	9.85988	10.6678	24.2124	21.9754	22.8699	18.6427	9.25009	14.513	8.68484	25.7844	6.1183	14.137	21.3332	16.5535	20.2998	17.605	14.6193	17.4329	25.9342	26.9646
15.86	9.82651	10.5272	24.2153	22.0152	22.9242	18.6773	8.88474	14.5421	8.81532	25.8505	5.74826	14.2201	21.3242	16.5337	20.3174	17.6333	14.6519	17.4706	25.9463	26.9973
15.87	9.9042	10.5296	24.1625	22.0357	22.8989	18.7038	8.56891	14.5276	8.97751	25.8415	5.48034	14.3619	21.189	16.5754	20.4164	17.6146	14.6439	17.4285	26.1789	26.9871
15.88	9.95737	10.599	24.1256	22.0233	22.8826	18.7145	8.55954	14.4904	8.95531	25.7899	5.53604	14.3687	21.1614	16.6704	20.522	17.5837	14.6651	17.3473	26.3447	27.0276
15.89	9.93704	10.5875	24.1684	22.0164	22.9453	18.7419	8.73218	14.45	8.76729	25.7711	5.7655	14.2327	21.3377	16.7517	20.4844	17.5867	14.7228	17.3303	26.1233	27.1015
15.9	9.94278	10.5718	24.2458	22.0542	23.0576	18.7881	8.86199	14.4101	8.66491	25.8104	5.89415	14.1416	21.5192	16.8119	20.3301	17.6116	14.7279	17.3777	25.7189	27.0694
15.91	10.0455	10.6629	24.2763	22.1006	23.1451	18.7996	8.87671	14.4028	8.74645	25.8607	5.85701	14.1689	21.4617	16.8747	20.2263	17.6344	14.6376	17.4048	25.5996	26.8784
15.92	10.1279	10.7824	24.288	22.0991	23.1589	18.7658	8.91552	14.4482	8.82846	25.8694	5.86762	14.2292	21.2488	16.887	20.2585	17.6541	14.5359	17.3952	25.7997	26.6648
15.93	10.0549	10.8138	24.373	22.0705	23.0926	18.7398	9.16979	14.4985	8.77726	25.8714	6.14217	14.2452	21.1883	16.7893	20.3647	17.6825	14.5324	17.4048	25.9858	26.5729
15.94	9.92244	10.751	24.475	22.06	23.0214	18.7363	9.52176	14.5285	8.70115	25.9319	6.49232	14.2287	21.3302	16.6218	20.4218	17.7397	14.6216	17.4677	25.9433	26.5774
15.95	9.90732	10.6768	24.458	22.0581	23.0328	18.7466	9.51372	14.5548	8.75959	26.0169	6.46048	14.2571	21.4146	16.5227	20.4006	17.803	14.6668	17.535	25.8291	26.5542
15.96	9.97406	10.6599	24.3789	22.0689	23.1028	18.7633	9.03864	14.558	8.93084	26.044	6.01086	14.363	21.3123	16.5931	20.4309	17.8157	14.6068	17.52	25.9403	26.4796
15.97	9.97614	10.6786	24.4012	22.1238	23.1541	18.771	8.63047	14.5235	9.02689	26.0161	5.65806	14.4478	21.2032	16.7667	20.5682	17.7873	14.5879	17.4276	26.2213	26.4609
15.98	9.92609	10.701	24.4897	22.1779	23.1668	18.7851	8.7014	14.4876	8.91952	25.9992	5.72703	14.3926	21.2779	16.8652	20.6447	17.7863	14.6896	17.37	26.2618	26.5606
15.99	9.94955	10.7335	24.4991	22.159	23.1704	18.8342	9.00385	14.4468	8.74917	26.0236	5.95781	14.26	21.4752	16.8494	20.5427	17.8076	14.7525	17.401	25.9635	26.6725
16	10.0564	10.751	24.4451	22.111	23.2005	18.8667	9.13767	14.3765	8.74419	26.0562	6.02811	14.2201	21.5895	16.8426	20.3866	17.8066	14.6639	17.4518	25.7472	26.6417
16.01	10.1086	10.7492	24.4469	22.1281	23.2874	18.8124	9.04801	14.3325	8.86334	26.0503	5.9976	14.2839	21.5162	16.9137	20.3392	17.7949	14.5422	17.458	25.8412	26.5066
16.02	10.0413	10.7957	24.5278	22.1752	23.3767	18.7321	8.9918	14.3769	8.8792	26.0212	6.09045	14.3226	21.3601	16.9773	20.4067	17.7995	14.5296	17.4344	25.9878	26.4597
16.03	9.94799	10.9013	24.6163	22.1566	23.3478	18.7355	9.25544	14.4522	8.77318	26.0483	6.3703	14.2805	21.3063	16.9089	20.4807	17.8273	14.6325	17.4314	25.9716	26.5568
16.04	9.91358	10.9411	24.6644	22.1056	23.212	18.7975	9.71714	14.4763	8.74057	26.1416	6.6475	14.2184	21.3691	16.7237	20.4765	17.8765	14.7114	17.4774	25.9271	26.6423
16.05	9.90576	10.8427	24.6644	22.1118	23.1462	18.8231	9.8242	14.4631	8.86062	26.1868	6.61832	14.231	21.4034	16.6143	20.4595	17.9139	14.6262	17.5461	26.0242	26.5947
16.06	9.89585	10.739	24.6415	22.1628	23.2307	18.7889	9.35849	14.4423	8.99835	26.1341	6.25889	14.3454	21.3631	16.7162	20.5566	17.8886	14.481	17.5577	26.2436	26.5092
16.07	9.91254	10.7456	24.6269	22.1984	23.3405	18.7462	8.88474	14.4137	9.01601	26.0983	5.9472	14.4552	21.3407	16.8993	20.7102	17.8304	14.5462	17.4726	26.4195	26.5362
16.08	9.94538	10.8041	24.6263	22.215	23.352	18.759	8.91953	14.3769	8.93673	26.1486	5.93792	14.4205	21.387	16.9465	20.7133	17.8207	14.7931	17.3821	26.3568	26.6571
16.09	9.93548	10.8307	24.6356	22.2386	23.3194	18.8432	9.20057	14.3257	8.8792	26.2096	6.04402	14.2936	21.4565	16.913	20.539	17.8476	14.8503	17.3898	26.1101	26.7266
16.1	9.9141	10.8156	24.6491	22.2571	23.3785	18.9129	9.2715	14.2817	8.89822	26.2076	6.09973	14.2509	21.4632	16.995	20.4	17.8476	14.601	17.4426	25.9928	26.6687
16.11	9.97145	10.8059	24.6544	22.2509	23.5167	18.8732	9.16979	14.2903	8.9091	26.1671	6.19522	14.3209	21.3885	17.1249	20.4237	17.8192	14.3924	17.444	26.094	26.5549
16.12	10.0736	10.8584	24.6814	22.232	23.5541	18.7782	9.27819	14.327	8.84295	26.1553	6.42467	14.3664	21.3183	17.0784	20.5141	17.8015	14.4816	17.4106	26.1657	26.4944
16.13	10.0705	10.9646	24.7681	22.2297	23.4298	18.7517	9.71313	14.3284	8.79357	26.2135	6.71514	14.3334	21.2944	16.8754	20.5348	17.8167	14.6742	17.4135	26.0929	26.5092
16.14	9.9506	11.0153	24.8614	22.2424	23.3285	18.7958	10.0356	14.3211	8.86515	26.3115	6.85307	14.3095	21.2398	16.7524	20.471	17.8592	14.6559	17.4576	26.0636	26.5323
16.15	9.88073	10.9568	24.869	22.2532	23.3864	18.8304	9.8068	14.3756	8.97887	26.3622	6.68065	14.3613	21.1524	16.8385	20.4437	17.9013	14.4547	17.504	26.2133	26.5253
16.16	9.93235	10.8717	24.8098	22.2811	23.4895	18.8278	9.31432	14.4455	8.99835	26.3292	6.36632	14.4569	21.1405	17.0108	20.5669	17.9028	14.4004	17.5263	26.4256	26.5285
16.17	9.98292	10.8349	24.7869	22.3298	23.4919	18.8167	9.14436	14.4055	8.95304	26.3028	6.20981	14.511	21.2264	17.0456	20.7552	17.8633	14.6199	17.4992	26.5166	26.5857
16.18	9.96415	10.8192	24.8291	22.3495	23.4431	18.8112	9.29425	14.273	8.96754	26.3492	6.21246	14.4882	21.3041	16.9397	20.7758	17.8369	14.8148	17.4401	26.4195	26.6668
16.19	9.95372	10.8228	24.8707	22.3394	23.4745	18.8218	9.36384	14.185	9.03187	26.4063	6.21644	14.4455	21.3235	16.9677	20.5943	17.842	14.7045	17.4048	26.2304	26.6996
16.2	9.98813	10.8868	24.8795	22.3599	23.5969	18.8535	9.26347	14.1968	9.01466	26.4106	6.25358	14.4455	21.3257	17.2377	20.4595	17.838	14.4473	17.4048	26.1071	26.6603
16.21	10.0314	10.9682	24.8743	22.4055	23.6748	18.8791	9.28622	14.239	8.87376	26.3878	6.44325	14.4478	21.2951	17.4236	20.5257	17.8213	14.3855	17.4261	26.0576	26.623
16.22	10.0788	11.0081	24.8625	22.4105	23.5987	18.8702	9.64755	14.2159	8.74917	26.3862	6.73371	14.4034	21.1913	17.2466	20.641	17.8273	14.5422	17.4677	25.9959	26.6385
16.23	10.1195	11.0364	24.8854	22.3723	23.4594	18.8347	10.1494	14.1365	8.79221	26.4279	6.9552	14.3858	21.071	16.9588	20.6386	17.8582	14.6428	17.5185	25.9848	26.6565
16.24	10.0867	11.0545	24.9833	22.356	23.437	18.806	10.2524	14.1265	8.94806	26.4963	6.97377	14.4558	21.0292	16.9397	20.5742	17.883	14.5513	17.5635	26.0899	26.6269
16.25	9.99647	11.0099	25.0665	22.3869	23.5324	18.8154	9.77067	14.249	9.01828	26.5498	6.78013	14.5349	21.0747	17.1222	20.5967	17.9058	14.4233	17.6051	26.19	26.5921
16.26	9.95737	10.9393	25.0155	22.4198	23.5776	18.8689	9.34243	14.3529	8.96709	26.5585	6.55731	14.569	21.1001	17.2001	20.737	17.9469	14.4638	17.622	26.2133	26.6153
16.27	9.98605	10.9206	24.9153	22.4167	23.5155	18.9133	9.50168	14.2744	8.95576	26.551	6.49364	14.5838	21.0292	17.1051	20.8766	17.9762	14.6639	17.5901	26.3012	26.6919
16.28	10.0215	10.9357	24.9311	22.4032	23.4702	18.9155	9.79476	14.0997	9.04184	26.5636	6.51487	14.5838	20.9492	17.0367	20.8894	17.9519	14.7994	17.5538	26.4559	26.7536
16.29	10.047	10.9296	25.005	22.4217	23.5342	18.9283	9.64889	14.0253	9.07672	26.5821	6.50956	14.5696	20.9963	17.1598	20.7789	17.8835	14.7005	17.55	26.4397	26.7394
16.3	10.0872	10.9417	24.9974	22.4519	23.6307	18.9681	9.35045	14.0761	8.9544	26.5931	6.52813	14.5582	21.1106	17.3676	20.6829	17.8329	14.4976	17.5413	26.191	26.6655
16.31	10.155	11.0376	24.9516	22.4577	23.6639	18.9646	9.4709	14.1338	8.78859	26.6068	6.63423	14.5263	21.0904	17.4004	20.6702	17.8491	14.4478	17.5258	25.9534	26.6211
16.32	10.2087	11.1698	24.988	22.4604	23.6343	18.9172	9.96338	14.1238	8.7614	26.6277	6.79206	14.4859	20.9328	17.1953	20.6841	17.9058	14.5599	17.5664	25.9564	26.6545
16.33	10.1847	11.2102	25.0923	22.484	23.5897	18.9035	10.31	14.0956	8.88599	26.6541	7.00825	14.5064	20.8372	17.0183	20.6926	17.9367	14.6102	17.6501	26.192	26.7002
16.34	10.1174	11.1287	25.148	22.484	23.5674	18.9343	10.227	14.1478	8.98521	26.6859	7.21781	14.6094	20.8895	17.0538	20.7339	17.9337	14.5233	17.7023	26.4134	26.688
16.35	10.0976	11.0509	25.1047	22.4329	23.5716	18.9544	9.92993	14.2671	8.95395	26.6997	7.18598	14.7125	20.9642	17.142	20.8159	17.9352	14.4518	17.7077	26.4074	26.6436
16.36	10.1091	11.0624	25.0443	22.4128	23.5776	18.9394	9.80948	14.308	8.91816	26.6757	6.86103	14.7102	20.9403	17.1147	20.9136	17.9357	14.5147	17.6888	26.3518	26.65
16.37	10.0919	11.0799	25.0496	22.4739	23.5933	18.9159	9.88442	14.2218	9.00967	26.6324	6.55466	14.6134	20.8588	17.0723	20.9647	17.916	14.6468	17.6583	26.5115	26.7382
16.38	10.0872	11.0521	25.0935	22.5153	23.6422	18.9279	9.80814	14.1347	9.1107	26.5947	6.53211	14.5707	20.8506	17.1687	20.9191	17.8886	14.6799	17.6327	26.7137	26.8391
16.39	10.1492	11.0618	25.0994	22.4615	23.6814	18.9792	9.54852	14.1238	9.04048	26.5793	6.71116	14.6698	20.9567	17.3648	20.8426	17.8572	14.577	17.6109	26.6096	26.8687
16.4	10.229	11.1263	25.0536	22.4086	23.6772	19.0014	9.53647	14.1369	8.86515	26.5884	6.86236	14.7506	21.0575	17.4612	20.8274	17.8289	14.509	17.5901	26.282	26.8205
16.41	10.2791	11.1601	25.0419	22.4445	23.7007	18.9437	9.90851	14.1215	8.79448	26.5935	6.87828	14.6259	21.0239	17.3388	20.8201	17.8314	14.5627	17.6017	26.1132	26.7735
16.42	10.3062	11.1619	25.1222	22.4867	23.7942	18.8727	10.2538	14.1024	8.88101	26.5766	6.86899	14.4552	20.8924	17.1666	20.76	17.8557	14.5765	17.6574	26.2476	26.7896
16.43	10.2895	11.2295	25.2172	22.4445	23.837	18.868	10.2859	14.131	8.97751	26.5801	7.06396	14.5235	20.7983	17.183	20.7315	17.8618	14.4661	17.7043	26.461	26.8282
16.44	10.2212	11.3351	25.2219	22.3812	23.7435	18.9022	10.2016	14.2204	8.95259	26.6363	7.45522	14.7273	20.7781	17.2992	20.811	17.8673	14.3924	17.7149	26.4903	26.8372
16.45	10.1842	11.3061	25.1633	22.3711	23.6247	18.9172	10.2484	14.2948	8.86651	26.6816	7.60775	14.7415	20.7766	17.2602	20.9228	17.9058	14.477	17.744	26.3902	26.8436
16.46	10.2222	11.1456	25.1451	22.3958	23.6289	18.8992	10.3207	14.2581	8.87693	26.6576	7.25229	14.5981	20.7923	17.127	20.9835	17.9241	14.6176	17.8005	26.4812	26.8752
16.47	10.2655	11.0781	25.1615	22.4217	23.7411	18.868	10.1521	14.1569	9.01149	26.6124	6.75891	14.6174	20.8237	17.1673	21.0023	17.883	14.6725	17.802	26.8047	26.8977
16.48	10.2634	11.1788	25.1463	22.4441	23.8286	18.8706	9.77736	14.1147	9.11523	26.6124	6.61832	14.8103	20.8319	17.3744	20.992	17.8395	14.6159	17.7357	26.9159	26.9105
16.49	10.2525	11.2645	25.1375	22.4596	23.8195	18.93	9.60205	14.1351	9.04093	26.6466	6.80135	14.8416	20.8222	17.509	20.9562	17.8314	14.5307	17.682	26.5894	26.9716
16.5	10.2733	11.2241	25.1774	22.4693	23.8033	18.9847	9.88978	14.1347	8.85473	26.6556	7.02019	14.6066	20.8334	17.5043	20.9051	17.839	14.5182	17.6869	26.2375	27.0469
16.51	10.3322	11.1848	25.1996	22.4816	23.8817	18.9561	10.306	14.0984	8.7682	26.6096	7.14884	14.4114	20.8319	17.4564	20.8396	17.8456	14.5696	17.7386	26.2628	27.0224
16.52	10.412	11.2554	25.1668	22.4797	23.9589	18.8915	10.413	14.0798	8.85745	26.5573	7.26821	14.5087	20.7445	17.4113	20.811	17.8425	14.5782	17.8049	26.5014	26.9022
16.53	10.4438	11.3568	25.1692	22.4546	23.8889	18.8911	10.3488	14.1179	8.9689	26.5695	7.48971	14.7506	20.5734	17.3573	20.8724	17.8359	14.5307	17.8325	26.5793	26.8295
16.54	10.3729	11.3966	25.253	22.424	23.7435	18.9394	10.4465	14.2036	8.94715	26.6297	7.67407	14.791	20.436	17.3019	20.9604	17.8618	14.509	17.8213	26.4337	26.8745
16.55	10.266	11.3755	25.3057	22.4167	23.6983	18.9531	10.6071	14.2758	8.86515	26.643	7.55867	14.5787	20.436	17.2931	20.9804	17.9286	14.5256	17.8523	26.3417	26.9517
16.56	10.2535	11.3134	25.2582	22.4546	23.7646	18.927	10.5201	14.2767	8.9091	26.5742	7.23771	14.4774	20.498	17.3723	20.9847	17.9686	14.5513	17.9442	26.556	26.9594
16.57	10.3374	11.2331	25.2184	22.5083	23.8135	18.9176	10.1494	14.2268	9.08578	26.4971	7.04539	14.7176	20.4741	17.4756	21.0606	17.9337	14.5947	17.9815	26.9048	26.9034
16.58	10.4	11.2084	25.2717	22.5125	23.7912	18.9411	9.82152	14.1873	9.18545	26.4778	7.0507	14.9777	20.3994	17.5029	21.1328	17.877	14.6456	17.9016	26.8997	26.8822
16.59	10.3776	11.2856	25.3245	22.4843	23.7628	18.9693	9.89781	14.1682	9.06721	26.492	7.10507	14.8667	20.4315	17.5063	21.08	17.8714	14.6542	17.8035	26.466	26.9247
16.6	10.3432	11.3743	25.294	22.5056	23.8208	18.9852	10.2872	14.1514	8.8801	26.4849	7.1568	14.5633	20.5324	17.6068	20.9489	17.9124	14.6033	17.7986	26.1445	26.935
16.61	10.4104	11.3876	25.2582	22.5643	23.9342	18.9933	10.5214	14.151	8.84884	26.4385	7.27749	14.5218	20.4741	17.738	20.8742	17.9534	14.5422	17.8852	26.2921	26.8494
16.62	10.5408	11.4033	25.2946	22.5693	23.945	18.9877	10.4813	14.1641	8.94579	26.3968	7.50032	14.7506	20.2432	17.7052	20.9131	17.958	14.5136	17.9694	26.5702	26.7369
16.63	10.5663	11.5046	25.3603	22.5133	23.7942	18.9646	10.5589	14.1832	8.98158	26.4181	7.79874	14.8656	20.0811	17.533	21.0078	17.9276	14.5273	17.979	26.5671	26.6963
16.64	10.4594	11.5686	25.4118	22.4832	23.6651	18.939	10.856	14.2363	8.92314	26.4944	7.98442	14.7199	20.108	17.427	21.0563	17.919	14.5736	17.9641	26.373	26.7189
16.65	10.375	11.4757	25.447	22.5071	23.6941	18.945	10.9095	14.3316	8.92359	26.5475	7.82526	14.5935	20.1917	17.4776	21.0278	17.9843	14.6062	18.0129	26.3447	26.7099
16.66	10.388	11.3562	25.4347	22.5296	23.7701	19.001	10.5321	14.3942	9.05407	26.5345	7.46053	14.7671	20.1461	17.6068	21.0327	18.0765	14.5902	18.0782	26.6258	26.6417
16.67	10.4156	11.3556	25.3755	22.5253	23.7429	19.0514	10.1588	14.362	9.19089	26.5022	7.25628	15.0613	19.984	17.6792	21.1565	18.0897	14.5862	18.0623	26.9614	26.6217
16.68	10.4266	11.3966	25.3456	22.5265	23.6609	19.0553	10.1802	14.2839	9.17821	26.4995	7.28546	15.0539	19.9242	17.6526	21.284	18.0208	14.6559	17.9945	26.9746	26.7234
16.69	10.4553	11.3797	25.3866	22.5458	23.6597	19.0591	10.4465	14.2372	9.04048	26.5066	7.39289	14.7568	20.0766	17.6526	21.2385	17.9615	14.7302	17.9611	26.644	26.8179
16.7	10.5074	11.3713	25.4335	22.5527	23.7622	19.0967	10.5214	14.2327	8.94217	26.4979	7.48573	14.6259	20.2253	17.7879	21.0527	17.9671	14.7039	17.9805	26.371	26.7163
16.71	10.5778	11.4479	25.4189	22.5357	23.8545	19.1203	10.3354	14.2549	8.9612	26.4735	7.5348	14.8325	20.1312	17.9287	20.9313	18.0203	14.617	18.0342	26.4165	26.4879
16.72	10.6336	11.5644	25.3931	22.5303	23.8268	19.1053	10.3448	14.2898	8.99789	26.4523	7.61173	15.038	19.9078	17.8713	20.9865	18.0644	14.577	18.0864	26.5894	26.3831
16.73	10.607	11.6174	25.464	22.5408	23.6941	19.0796	10.8199	14.3279	8.96029	26.47	7.85577	14.964	19.8383	17.6861	21.125	18.0669	14.5953	18.0937	26.6551	26.4474
16.74	10.5262	11.5662	25.576	22.5226	23.6072	19.0578	11.2843	14.3856	8.91725	26.5309	8.15552	14.7899	19.922	17.6068	21.1802	18.0791	14.6262	18.0971	26.649	26.4719
16.75	10.4991	11.4757	25.566	22.4739	23.6361	19.0638	11.125	14.4568	8.97932	26.5687	8.14491	14.8388	19.9467	17.6608	21.1462	18.1434	14.6456	18.16	26.7168	26.3413
16.76	10.5215	11.4461	25.4658	22.4693	23.6651	19.0989	10.5321	14.4795	9.12203	26.5384	7.7868	15.0796	19.8622	17.7121	21.1814	18.1945	14.6685	18.203	26.9159	26.2127
16.77	10.5314	11.4678	25.4441	22.528	23.6198	19.1147	10.2538	14.4268	9.2072	26.4889	7.51225	15.1848	19.7943	17.723	21.3235	18.1763	14.7405	18.1411	27.0929	26.2603
16.78	10.5408	11.4829	25.4869	22.5705	23.5716	19.101	10.5121	14.3488	9.1483	26.4723	7.5295	15.0107	19.8264	17.7722	21.3855	18.1398	14.8382	18.056	27.014	26.4236
16.79	10.5887	11.4932	25.4681	22.552	23.5818	19.1177	10.7503	14.293	9.01103	26.4664	7.6104	14.8303	19.9295	17.8904	21.2719	18.1363	14.8503	18.0608	26.7461	26.4867
16.8	10.6602	11.5143	25.4212	22.5353	23.6259	19.1626	10.5803	14.2726	8.93628	26.4291	7.62366	14.9134	20.0019	17.9711	21.1353	18.155	14.7617	18.1271	26.6177	26.3619
16.81	10.7149	11.5233	25.4552	22.5651	23.6766	19.148	10.3689	14.2667	8.95848	26.3713	7.7059	15.0898	19.9631	17.9021	21.1219	18.1712	14.6856	18.1634	26.7026	26.2062
16.82	10.7227	11.536	25.5285	22.5906	23.7061	19.069	10.5977	14.259	8.96845	26.3394	7.92341	15.0483	19.8503	17.7592	21.2021	18.1697	14.6925	18.1363	26.7683	26.2082
16.83	10.6722	11.6223	25.5496	22.5778	23.6627	19.0211	11.113	14.2726	8.90638	26.3571	8.19265	14.8616	19.7659	17.71	21.2604	18.1677	14.7468	18.0976	26.7238	26.322
16.84	10.6231	11.7303	25.5438	22.5643	23.5686	19.0591	11.3672	14.3415	8.86606	26.3886	8.37568	14.8525	19.7315	17.7435	21.2446	18.2107	14.7737	18.129	26.7077	26.3561
16.85	10.6299	11.6911	25.5426	22.5767	23.4944	19.1284	11.1772	14.425	8.93266	26.3736	8.3412	15.0892	19.7068	17.7298	21.2349	18.2857	14.7428	18.2364	26.827	26.2718
16.86	10.645	11.5294	25.5209	22.6007	23.4564	19.1365	10.8667	14.4246	9.04229	26.3182	8.10645	15.3038	19.7024	17.6622	21.3363	18.2953	14.7285	18.3007	27.0292	26.2307
16.87	10.6325	11.4745	25.4887	22.6312	23.4455	19.0634	10.7489	14.3397	9.09031	26.2863	7.8624	15.26	19.7293	17.6546	21.4723	18.2269	14.8131	18.2282	27.1222	26.3175
16.88	10.6403	11.5764	25.4834	22.6702	23.4738	19.0074	10.7315	14.2739	9.07401	26.2977	7.7311	15.0397	19.7502	17.7387	21.4486	18.1854	14.9286	18.1213	26.9412	26.4256
16.89	10.681	11.6404	25.4887	22.6926	23.51	19.0621	10.6058	14.2717	9.03731	26.3068	7.71783	14.9521	19.7696	17.844	21.2762	18.2041	14.9234	18.1251	26.6571	26.4513
16.9	10.706	11.5825	25.4752	22.686	23.5245	19.1643	10.5121	14.2862	8.99382	26.2694	7.8624	15.1296	19.7793	17.9069	21.1687	18.2249	14.8097	18.2011	26.5964	26.4275
16.91	10.7201	11.5493	25.4705	22.6872	23.5505	19.1639	10.7155	14.2685	8.95168	26.2021	8.10777	15.2873	19.7203	17.8638	21.213	18.2173	14.7719	18.2325	26.7157	26.4281
16.92	10.7597	11.6386	25.5045	22.7224	23.58	19.051	11.129	14.2331	8.92631	26.1683	8.30009	15.1467	19.6105	17.7189	21.2932	18.1955	14.8794	18.203	26.7299	26.4551
16.93	10.7764	11.752	25.5572	22.7602	23.5462	18.9762	11.4194	14.2363	8.93401	26.1935	8.44996	14.9566	19.5201	17.6123	21.2962	18.1814	14.9829	18.1803	26.6156	26.4609
16.94	10.7133	11.7767	25.6059	22.756	23.4654	19.0232	11.39	14.3039	8.96845	26.2277	8.568	15.0966	19.4573	17.6198	21.261	18.2041	14.9148	18.2093	26.5671	26.4365
16.95	10.6268	11.7285	25.6352	22.7359	23.4159	19.1036	11.1638	14.3983	9.00242	26.2186	8.51362	15.3812	19.4304	17.6526	21.3035	18.2644	14.7428	18.278	26.6804	26.4757
16.96	10.6169	11.679	25.6083	22.7823	23.4099	19.1019	11.0353	14.4414	9.03278	26.1718	8.29213	15.3829	19.4573	17.6266	21.4541	18.2862	14.7336	18.3182	26.8755	26.6166
16.97	10.6831	11.6428	25.5414	22.8731	23.4298	19.0378	11.038	14.396	9.08397	26.1341	8.07329	15.194	19.485	17.5883	21.5773	18.2254	14.9674	18.2848	26.9634	26.7356
16.98	10.7259	11.6247	25.532	22.8955	23.4769	19.0189	10.9136	14.3207	9.14287	26.1239	7.94994	15.2378	19.488	17.628	21.5403	18.1626	15.1481	18.2204	26.8037	26.7517
16.99	10.6857	11.6651	25.5913	22.8634	23.5233	19.0826	10.6794	14.293	9.13698	26.1164	7.96187	15.4876	19.538	17.7503	21.4146	18.1692	15.0292	18.1827	26.5236	26.744
17	10.6503	11.7363	25.6217	22.892	23.5547	19.1476	10.6927	14.3107	9.05317	26.0881	8.13562	15.5269	19.6187	17.8638	21.3703	18.2026	14.8114	18.174	26.3912	26.7909
17.01	10.7295	11.7381	25.5795	22.9697	23.5855	19.1284	11.046	14.3243	8.96709	26.0464	8.37966	15.2617	19.5791	17.8535	21.4207	18.2037	14.8314	18.1856	26.4357	26.8475
17.02	10.8494	11.72	25.549	22.9859	23.58	19.0536	11.3766	14.3184	8.93356	26.0141	8.58127	15.0704	19.423	17.7162	21.4528	18.1646	15.016	18.218	26.4852	26.8391
17.03	10.8458	11.8111	25.6141	22.9422	23.5137	19.0236	11.4542	14.3139	8.95304	26.0118	8.7696	15.2423	19.3266	17.5835	21.4292	18.1241	15.0303	18.2408	26.4812	26.7729
17.04	10.7279	11.895	25.7331	22.9341	23.4594	19.0634	11.4368	14.3443	9.01239	26.0436	8.89162	15.5519	19.3438	17.5665	21.4158	18.1418	14.8445	18.2485	26.4488	26.7478
17.05	10.6555	11.7906	25.7882	22.9766	23.463	19.0997	11.4502	14.4237	9.07083	26.0916	8.75236	15.5878	19.4013	17.6034	21.4735	18.2219	14.7588	18.2722	26.4134	26.8224
17.06	10.6763	11.644	25.7349	23.0033	23.4769	19.0908	11.3726	14.5026	9.10345	26.1069	8.43802	15.3994	19.4364	17.6041	21.5913	18.2614	14.9148	18.294	26.468	26.926
17.07	10.7029	11.6693	25.6669	22.9902	23.4805	19.0775	11.1022	14.4908	9.13698	26.0688	8.27754	15.3875	19.4177	17.5993	21.6915	18.1935	15.0989	18.2674	26.6278	26.9601
17.08	10.7081	11.7417	25.6804	22.9716	23.4974	19.1168	10.8306	14.3974	9.16778	26.0145	8.32529	15.6225	19.4006	17.6444	21.6951	18.1079	15.0875	18.2093	26.6642	26.9594
17.09	10.7326	11.6832	25.7355	22.9867	23.5269	19.1955	10.8801	14.3297	9.14558	25.9933	8.41415	15.7346	19.4924	17.7257	21.6168	18.1024	14.9543	18.1638	26.4296	27.0141
17.1	10.778	11.6313	25.7618	23.0288	23.5637	19.2288	11.1932	14.3366	9.07265	26.0094	8.4619	15.54	19.6546	17.7934	21.5524	18.1332	14.9108	18.1542	26.1455	27.0816
17.11	10.8327	11.7496	25.7695	23.0481	23.618	19.1784	11.3672	14.3733	9.00424	26.022	8.50832	15.3391	19.6912	17.8118	21.5445	18.1398	14.9949	18.1837	26.0697	27.0559
17.12	10.8729	11.9089	25.8029	23.0327	23.6398	19.1284	11.2976	14.3969	8.98068	26.0039	8.65952	15.4495	19.544	17.7702	21.5403	18.1272	15.036	18.2093	26.1546	26.9742
17.13	10.852	11.9282	25.865	23.0242	23.5698	19.1493	11.3485	14.4146	9.00695	25.9882	8.97916	15.7056	19.3991	17.7093	21.533	18.117	14.9286	18.1875	26.2456	26.962
17.14	10.7801	11.8377	25.9096	23.0307	23.4817	19.1865	11.7045	14.4672	9.06812	26.0208	9.2683	15.7346	19.4035	17.6697	21.5761	18.1287	14.828	18.174	26.2699	27.0559
17.15	10.7264	11.7743	25.8996	23.0145	23.4726	19.181	11.932	14.5453	9.12339	26.0649	9.20331	15.5582	19.5029	17.628	21.6696	18.1601	14.9074	18.2229	26.2759	27.1459
17.16	10.7149	11.7713	25.8697	22.9991	23.5022	19.1604	11.5961	14.5752	9.15918	26.055	8.82266	15.5417	19.5873	17.589	21.7583	18.1652	15.0577	18.2504	26.3973	27.1221
17.17	10.7196	11.7629	25.8656	23.0477	23.5076	19.1737	11.0353	14.5257	9.20584	26.0078	8.53219	15.7859	19.5888	17.6246	21.7892	18.1338	15.0835	18.1779	26.5793	27.0591
17.18	10.7175	11.7279	25.875	23.1142	23.5076	19.2177	10.9189	14.4627	9.23529	25.9779	8.53882	15.9572	19.5365	17.7524	21.7419	18.112	15.004	18.0777	26.5368	27.1318
17.19	10.7196	11.7206	25.8715	23.0999	23.5251	19.2596	11.2816	14.445	9.18953	25.9713	8.68472	15.8229	19.5694	17.8816	21.6684	18.1044	14.9674	18.0327	26.2507	27.3228
17.2	10.755	11.752	25.8574	23.0504	23.568	19.2566	11.5305	14.4541	9.09756	25.9532	8.78817	15.598	19.7285	17.9157	21.6253	18.0831	15.0023	18.0463	26.0768	27.391
17.21	10.8108	11.7773	25.8574	23.0791	23.6464	19.2032	11.3324	14.445	9.04501	25.9158	8.83061	15.6003	19.8331	17.8453	21.5919	18.0603	14.9903	18.086	26.1678	27.2418
17.22	10.8202	11.8021	25.9055	23.1405	23.7103	19.172	11.1303	14.4291	9.06268	25.8824	8.91152	15.8041	19.7435	17.7592	21.547	18.0633	14.876	18.0908	26.285	27.1003
17.23	10.753	11.8835	25.9981	23.1115	23.6705	19.2032	11.5051	14.4554	9.11659	25.8776	9.13832	15.9094	19.5821	17.7367	21.5294	18.0826	14.8005	18.0352	26.2395	27.1627
17.24	10.6695	11.9638	26.0515	23.0215	23.5601	19.2404	12.2184	14.5448	9.15329	25.9044	9.41286	15.795	19.541	17.7394	21.5755	18.1125	14.8851	18.0086	26.1587	27.3247
17.25	10.6268	11.9071	25.9975	22.9933	23.504	19.2327	12.3508	14.6455	9.14287	25.913	9.48051	15.6902	19.6321	17.7011	21.6563	18.15	15.0023	18.099	26.2507	27.3775
17.26	10.6065	11.7647	25.9184	23.0354	23.5366	19.2096	11.6402	14.6551	9.14151	25.8643	9.24045	15.828	19.7382	17.6499	21.7224	18.1439	14.9914	18.1963	26.5105	27.31
17.27	10.5913	11.726	25.9348	23.0555	23.6011	19.2169	11.0246	14.5584	9.23393	25.8037	8.90356	16.0596	19.7509	17.6635	21.7522	18.0826	14.9331	18.1305	26.6702	27.2746
17.28	10.5955	11.7906	25.9981	23.0269	23.6494	19.2524	11.2387	14.4704	9.35444	25.7974	8.73512	16.0665	19.7068	17.7558	21.7255	18.0441	14.9783	17.9626	26.4923	27.3788
17.29	10.6065	11.8123	25.9993	23.0068	23.6723	19.2887	11.7165	14.4704	9.32363	25.8265	8.79745	15.8576	19.7748	17.8638	21.6557	18.0588	15.06	17.9016	26.1718	27.5557
17.3	10.6132	11.7906	25.9577	23.0277	23.714	19.2994	11.6509	14.5013	9.14966	25.8238	8.98447	15.7529	19.9511	17.9171	21.5931	18.0709	15.0194	17.994	26.1031	27.6219
17.31	10.644	11.8256	25.9506	23.0516	23.7918	19.2763	11.2856	14.4904	9.04818	25.7722	9.15556	15.8883	20.0109	17.8775	21.5579	18.0502	14.876	18.0777	26.285	27.5113
17.32	10.6857	11.9064	25.9653	23.0512	23.8129	19.2442	11.402	14.4554	9.11342	25.725	9.31737	16.0448	19.8839	17.7968	21.553	18.0254	14.8005	18.0419	26.3902	27.3929
17.33	10.6659	11.9535	25.9694	23.0543	23.7296	19.237	12.0618	14.4541	9.21445	25.7357	9.55213	16.0067	19.7621	17.7503	21.5834	18.0228	14.8794	17.9679	26.3053	27.4309
17.34	10.5595	11.9692	26.0092	23.0644	23.6512	19.2635	12.486	14.5153	9.22623	25.8041	9.70863	15.8616	19.801	17.6984	21.6192	18.0512	14.9937	17.996	26.2001	27.5428
17.35	10.4558	11.9668	26.0796	23.0562	23.6518	19.2947	12.1233	14.6151	9.18183	25.8521	9.5707	15.8451	19.9444	17.6143	21.6429	18.0922	14.9657	18.1227	26.2689	27.5762
17.36	10.4433	11.8956	26.0696	23.0613	23.6766	19.302	11.4649	14.6728	9.20267	25.8053	9.30013	16.0118	20.0191	17.5979	21.7	18.1029	14.8405	18.2001	26.5206	27.5434
17.37	10.474	11.7647	25.9788	23.1038	23.6868	19.2926	11.319	14.6238	9.33722	25.7262	9.19005	16.1757	19.9459	17.6861	21.8111	18.0588	14.8371	18.1363	26.736	27.555
17.38	10.4636	11.7043	25.953	23.1266	23.7194	19.2964	11.6469	14.533	9.45411	25.7227	9.20596	16.1695	19.8884	17.7544	21.8694	18.0097	14.9994	18.024	26.6581	27.6406
17.39	10.4334	11.7966	26.0186	23.1042	23.7803	19.3293	11.7647	14.5013	9.39113	25.7632	9.19535	16.0505	20.0453	17.7291	21.768	17.9909	15.0949	18.0003	26.371	27.7132
17.4	10.4521	11.9143	26.0491	23.1049	23.8467	19.381	11.4957	14.5153	9.21898	25.7518	9.21259	16.0027	20.2671	17.7216	21.5998	17.9656	14.9554	18.0623	26.2426	27.6656
17.41	10.5147	11.9071	25.994	23.1563	23.8865	19.4071	11.4194	14.5099	9.15193	25.6971	9.36512	16.0556	20.2283	17.8187	21.5439	17.9129	14.7554	18.1053	26.3679	27.5466
17.42	10.5668	11.8739	25.953	23.1787	23.8443	19.3669	11.9373	14.4881	9.21988	25.6704	9.63171	16.0892	19.9967	17.8686	21.6137	17.8491	14.7508	18.0855	26.4852	27.5081
17.43	10.5648	11.965	26.0128	23.1266	23.7393	19.2951	12.581	14.4849	9.27425	25.6908	9.89564	16.0704	19.9519	17.7032	21.686	17.7807	14.8994	18.0671	26.4549	27.5582
17.44	10.4912	12.0332	26.1113	23.0787	23.6965	19.2618	12.5797	14.5171	9.25386	25.7365	9.99512	16.0795	20.1342	17.4359	21.672	17.7341	14.9434	18.1334	26.4023	27.5576
17.45	10.4037	11.9125	26.1259	23.1076	23.7453	19.2844	11.9226	14.5784	9.23619	25.7781	9.85851	16.1609	20.2358	17.3477	21.6168	17.7529	14.8148	18.2466	26.4549	27.472
17.46	10.3828	11.7822	26.055	23.1629	23.7839	19.3191	11.4836	14.6169	9.30823	25.7762	9.65558	16.2753	20.1267	17.5138	21.6508	17.8	14.7171	18.2582	26.5995	27.4418
17.47	10.4224	11.819	26.0092	23.1598	23.7785	19.3186	11.7727	14.5652	9.43825	25.7349	9.56274	16.3283	20.0109	17.6635	21.8026	17.7706	14.8057	18.1401	26.7289	27.5454
17.48	10.4735	11.8757	26.0075	23.1212	23.7894	19.2981	12.1541	14.4532	9.47042	25.7058	9.53223	16.2691	20.1028	17.5692	21.8912	17.6739	14.9663	18.0477	26.7137	27.6682
17.49	10.5116	11.8286	25.9805	23.1351	23.8328	19.3161	11.9507	14.3747	9.34266	25.7069	9.51499	16.2008	20.3426	17.427	21.7753	17.6181	14.9771	18.0705	26.553	27.6701
17.5	10.5392	11.8196	25.9653	23.1923	23.8877	19.3588	11.5385	14.3484	9.21762	25.7077	9.57998	16.2196	20.4696	17.5473	21.5937	17.6384	14.8091	18.1097	26.4064	27.5659
17.51	10.5611	11.9396	26.018	23.2046	23.9402	19.3516	11.6683	14.3484	9.23483	25.6955	9.72455	16.2531	20.3292	17.8112	21.5603	17.6708	14.6782	18.0845	26.374	27.4958
17.52	10.5648	12.047	26.0579	23.173	23.942	19.3002	12.2879	14.3633	9.30506	25.6845	9.89034	16.2275	20.1177	17.8009	21.6459	17.6663	14.7239	18.0482	26.3963	27.5389
17.53	10.5324	12.0332	26.0432	23.1641	23.8678	19.2802	12.6854	14.3797	9.29917	25.6948	10.0667	16.1905	20.1252	17.4735	21.689	17.6394	14.8068	18.0792	26.4256	27.6039
17.54	10.4886	11.9716	26.0474	23.1579	23.8099	19.2977	12.5315	14.4101	9.25114	25.7337	10.2352	16.2065	20.2858	17.2397	21.6526	17.6475	14.7759	18.1692	26.469	27.5955
17.55	10.4678	11.9499	26.0561	23.1092	23.837	19.3007	12.1688	14.4704	9.27425	25.7667	10.2644	16.289	20.3202	17.3429	21.6557	17.6967	14.7016	18.2229	26.5459	27.5679
17.56	10.4537	11.9348	25.9963	23.0791	23.8871	19.272	12.0444	14.5072	9.39974	25.7604	10.076	16.4057	20.2231	17.5296	21.7911	17.7053	14.7262	18.1653	26.6743	27.6193
17.57	10.4302	11.8835	25.9395	23.1262	23.9082	19.243	12.0952	14.4659	9.52705	25.7416	9.83065	16.462	20.2171	17.4776	21.9459	17.6394	14.852	18.0608	26.7633	27.7216
17.58	10.4355	11.8763	25.9793	23.1737	23.9118	19.2579	11.9547	14.3842	9.50938	25.7365	9.72455	16.392	20.3508	17.2972	21.9167	17.5807	14.9291	18.0216	26.6682	27.7846
17.59	10.5006	11.9692	26.038	23.1436	23.9125	19.3101	11.6857	14.3225	9.36078	25.714	9.76832	16.3061	20.4674	17.3696	21.7388	17.5741	14.8554	18.0419	26.4842	27.7988
17.6	10.5731	12.0187	25.9999	23.1092	23.9396	19.3255	11.7593	14.298	9.27289	25.6633	9.87442	16.3248	20.4965	17.682	21.649	17.5822	14.7285	18.0463	26.4124	27.7923
17.61	10.5986	11.9463	25.9283	23.1478	24.012	19.2579	12.2344	14.317	9.31955	25.6291	9.97787	16.367	20.4816	17.7647	21.7127	17.5822	14.6873	18.0187	26.3973	27.7711
17.62	10.5835	11.9378	25.9577	23.1888	24.0585	19.1793	12.5422	14.3592	9.36531	25.6365	10.1025	16.3425	20.4621	17.4202	21.7637	17.5872	14.7194	17.996	26.3113	27.7448
17.63	10.5434	12.0995	26.0526	23.1567	23.9939	19.1741	12.4378	14.3815	9.33133	25.6684	10.3294	16.3277	20.439	17.0743	21.7097	17.6035	14.7428	18.0129	26.2557	27.7338
17.64	10.4965	12.2027	26.0655	23.0976	23.8865	19.2237	12.3763	14.4019	9.30189	25.7026	10.6225	16.3829	20.4039	17.127	21.6563	17.6384	14.7245	18.0792	26.3447	27.7563
17.65	10.4897	12.0742	25.9753	23.0791	23.8545	19.2451	12.6024	14.4704	9.34583	25.7097	10.714	16.4398	20.3732	17.3505	21.7309	17.6855	14.6913	18.1474	26.4842	27.8123
17.66	10.5257	11.9288	25.9201	23.0899	23.8962	19.2032	12.6975	14.5235	9.43236	25.6845	10.4408	16.4552	20.4143	17.3081	21.9064	17.6809	14.7096	18.1508	26.56	27.8625
17.67	10.5475	11.9795	25.9641	23.0868	23.945	19.1438	12.3241	14.4758	9.50802	25.6668	10.0681	16.47	20.5249	17.0285	22.009	17.6085	14.8131	18.0874	26.5459	27.8612
17.68	10.5413	12.0766	26.0245	23.0713	23.9824	19.1378	11.8115	14.3806	9.51799	25.6708	9.96461	16.491	20.5981	16.9424	21.9204	17.5523	14.8954	18.026	26.376	27.8464
17.69	10.5465	12.0476	26.0304	23.0605	24.0156	19.1917	11.7433	14.3443	9.43825	25.6664	10.1025	16.4808	20.6145	17.2397	21.7595	17.5594	14.8257	18.0086	26.102	27.883
17.7	10.5721	11.9945	26.0116	23.045	24.0723	19.2383	12.2317	14.3792	9.34991	25.6405	10.2471	16.4358	20.6459	17.5583	21.7303	17.5908	14.6851	18.0182	25.9211	27.9146
17.71	10.6085	12.038	25.9946	22.9979	24.152	19.2135	12.6961	14.4105	9.33903	25.6106	10.3227	16.3886	20.6676	17.4475	21.819	17.607	14.6593	18.0342	25.8735	27.8489
17.72	10.669	12.1152	25.9694	22.9311	24.1707	19.1528	12.6854	14.3837	9.36758	25.5854	10.4434	16.3875	20.6257	17.0504	21.8566	17.6024	14.7342	18.0526	25.8452	27.7299
17.73	10.7196	12.1635	25.967	22.8997	24.1091	19.1322	12.5891	14.3397	9.3635	25.5846	10.6967	16.4478	20.5473	16.9082	21.7929	17.5969	14.7519	18.0666	25.823	27.6676
17.74	10.6711	12.219	26.038	22.8905	24.0717	19.1575	12.858	14.3665	9.35081	25.6361	10.9315	16.4865	20.4913	17.1099	21.7449	17.6283	14.6816	18.0763	25.8311	27.6721
17.75	10.5528	12.251	26.1195	22.841	24.0934	19.1686	13.111	14.4772	9.38525	25.6971	10.9156	16.4444	20.5077	17.211	21.8348	17.7012	14.6336	18.1053	25.8331	27.6888
17.76	10.5142	12.1599	26.0943	22.7958	24.1091	19.1421	12.838	14.5525	9.45547	25.6873	10.6795	16.4415	20.6115	17.0169	22.0285	17.7362	14.6833	18.1566	25.8675	27.6972
17.77	10.5882	12.0066	25.9946	22.8236	24.1109	19.1177	12.296	14.4963	9.50983	25.6236	10.4567	16.5775	20.7258	16.8447	22.1438	17.6774	14.7925	18.1677	25.9959	27.7087
17.78	10.6523	11.9909	25.9659	22.8549	24.1441	19.1203	12.0671	14.3828	9.52161	25.5893	10.3744	16.7033	20.752	16.9704	22.0503	17.6014	14.8663	18.1039	26.0899	27.7383
17.79	10.632	12.1291	26.0333	22.8074	24.2002	19.1327	12.296	14.3415	9.49624	25.5992	10.4142	16.6367	20.7326	17.2486	21.8791	17.5933	14.8371	18.0357	25.9585	27.775
17.8	10.607	12.2111	26.0661	22.7552	24.2587	19.1515	12.6118	14.3697	9.44731	25.6149	10.5124	16.4609	20.7669	17.3717	21.8736	17.6313	14.7302	18.0371	25.6744	27.7692
17.81	10.6805	12.1641	26.0057	22.7699	24.3209	19.1754	12.6707	14.3928	9.38253	25.6098	10.6371	16.3977	20.8215	17.2514	22.0066	17.6546	14.6639	18.086	25.4995	27.7222
17.82	10.8041	12.181	25.953	22.7626	24.3269	19.1673	12.6332	14.3751	9.31638	25.5815	10.8546	16.4916	20.7879	17.0791	22.023	17.6592	14.7022	18.1174	25.5682	27.692
17.83	10.8385	12.33	25.9958	22.6667	24.2455	19.116	12.8902	14.347	9.31049	25.5716	11.1702	16.6015	20.6885	17.0525	21.9016	17.6739	14.7594	18.1237	25.7593	27.6952
17.84	10.7483	12.3807	26.079	22.5794	24.1833	19.0745	13.2809	14.3887	9.39974	25.6354	11.3599	16.6037	20.6414	17.1003	21.8955	17.723	14.7497	18.1551	25.8179	27.7055
17.85	10.6576	12.2359	26.1042	22.5844	24.2153	19.0814	13.2154	14.5203	9.50349	25.7286	11.1888	16.5502	20.6848	17.0278	22.0758	17.802	14.7176	18.2291	25.7057	27.7049
17.86	10.6372	12.1381	26.0679	22.6037	24.2799	19.1177	12.6975	14.6097	9.53475	25.7388	10.8599	16.6094	20.7206	16.9123	22.2112	17.8542	14.7354	18.2693	25.6916	27.6991
17.87	10.6383	12.2075	26.038	22.5489	24.307	19.1327	12.3696	14.5421	9.53203	25.668	10.7644	16.7722	20.6915	16.9752	22.1712	17.8304	14.7885	18.22	25.9271	27.7023
17.88	10.6539	12.2516	26.0227	22.472	24.2955	19.1156	12.5141	14.4173	9.55378	25.6161	10.901	16.8155	20.6706	17.1577	22.1026	17.7716	14.8485	18.1416	26.1334	27.7338
17.89	10.7024	12.181	25.9864	22.4542	24.2913	19.119	12.7831	14.3878	9.56556	25.6098	10.9792	16.688	20.7393	17.2261	22.142	17.7493	14.9034	18.129	25.9716	27.7801
17.9	10.7462	12.1834	25.9682	22.4619	24.3486	19.16	12.8099	14.4291	9.50711	25.6004	10.905	16.5946	20.8267	17.209	22.2015	17.764	14.9051	18.1866	25.6299	27.7486
17.91	10.7785	12.3445	26.004	22.4229	24.4548	19.1698	12.6827	14.4455	9.39838	25.5705	10.8665	16.6436	20.7931	17.2862	22.1366	17.7833	14.8388	18.2408	25.5096	27.6245
17.92	10.826	12.4851	26.0456	22.3584	24.5037	19.1228	12.7831	14.4382	9.33586	25.5524	11.0694	16.7136	20.6489	17.3915	21.9987	17.8	14.7702	18.2403	25.6461	27.5415
17.93	10.8187	12.4561	26.0843	22.3244	24.4361	19.0831	13.218	14.4663	9.38525	25.5752	11.4673	16.6885	20.5421	17.2978	22.0036	17.8213	14.7559	18.22	25.8058	27.5807
17.94	10.7159	12.3451	26.1353	22.3	24.3523	19.0929	13.5245	14.5561	9.47631	25.6338	11.7578	16.6168	20.5473	17.0258	22.1876	17.8729	14.7982	18.2693	25.8038	27.6553
17.95	10.6336	12.2962	26.1353	22.2575	24.3565	19.1224	13.2769	14.6578	9.50666	25.6692	11.6795	16.6419	20.6123	16.8747	22.3345	17.9504	14.8577	18.3752	25.7633	27.6592
17.96	10.6492	12.298	26.0638	22.242	24.418	19.1224	12.7965	14.6741	9.50938	25.6397	11.3347	16.7967	20.6467	17.0347	22.3339	17.9702	14.8971	18.3989	25.9332	27.609
17.97	10.6847	12.2823	26.0298	22.2776	24.4633	19.098	12.6707	14.6024	9.57416	25.5878	11.0986	16.9219	20.622	17.2944	22.3108	17.9043	14.9303	18.2959	26.2203	27.5827
17.98	10.6789	12.2926	26.0737	22.2981	24.4693	19.0938	12.8514	14.5416	9.64846	25.563	11.1198	16.8468	20.5996	17.3197	22.3485	17.8527	14.9771	18.2045	26.2345	27.6226
17.99	10.6956	12.3505	26.1019	22.2598	24.4615	19.1322	12.9089	14.5248	9.61177	25.5477	11.206	16.6732	20.684	17.1905	22.3776	17.8739	14.9897	18.2354	25.918	27.7049
18	10.7869	12.3487	26.0679	22.2266	24.4946	19.1643	12.8059	14.514	9.49262	25.502	11.2312	16.6407	20.8454	17.2657	22.3381	17.9018	14.94	18.3143	25.6946	27.7242
18.01	10.8828	12.289	26.0427	22.2509	24.5918	19.1284	12.858	14.508	9.41605	25.4293	11.3161	16.7472	20.8984	17.5282	22.258	17.8861	14.8937	18.3162	25.7967	27.6142
18.02	10.8875	12.3282	26.0778	22.2764	24.6726	19.0553	13.1752	14.5321	9.42828	25.3683	11.523	16.791	20.7692	17.5733	22.224	17.8633	14.892	18.2499	25.9817	27.4791
18.03	10.8067	12.4778	26.1511	22.2475	24.6497	19.0262	13.5352	14.5757	9.47857	25.3644	11.7618	16.7232	20.6392	17.3019	22.2847	17.8805	14.9086	18.2427	25.9635	27.4772
18.04	10.7498	12.5412	26.1998	22.2003	24.5719	19.0442	13.6717	14.631	9.49805	25.4037	11.9249	16.6749	20.6549	17.0757	22.3794	17.9524	14.9091	18.3462	25.8452	27.5827
18.05	10.7681	12.4175	26.1675	22.1864	24.5411	19.0493	13.5245	14.6882	9.48537	25.4041	11.9554	16.7215	20.7199	17.1447	22.4377	18.037	14.8903	18.4531	25.9787	27.6412
18.06	10.7931	12.2854	26.0866	22.1964	24.57	19.0177	13.2662	14.6932	9.50575	25.3325	11.8254	16.8211	20.7303	17.3368	22.4772	18.0451	14.9	18.4468	26.4134	27.5955
18.07	10.7931	12.3119	26.0597	22.2158	24.6268	18.9834	13.0842	14.6287	9.59591	25.2657	11.6039	16.8883	20.7258	17.3853	22.5227	17.9671	14.9886	18.3515	26.6905	27.5325
18.08	10.8108	12.4108	26.0919	22.2475	24.6829	18.986	12.9745	14.5571	9.68244	25.2605	11.4236	16.8644	20.7714	17.2924	22.5167	17.9165	15.0972	18.2978	26.4296	27.5679
18.09	10.8411	12.4404	26.1042	22.2664	24.7124	19.0262	12.9464	14.5226	9.64982	25.2782	11.3639	16.787	20.8753	17.3129	22.4553	17.9499	15.0938	18.338	25.9746	27.701
18.1	10.8578	12.4127	26.0907	22.2432	24.7474	19.066	13.1163	14.5185	9.49941	25.2621	11.4832	16.7489	20.9709	17.5624	22.4244	17.994	14.9783	18.3873	25.8907	27.7782
18.11	10.9057	12.406	26.1013	22.2061	24.8252	19.048	13.4	14.533	9.3712	25.2098	11.7392	16.7597	20.953	17.7428	22.4426	17.9798	14.8983	18.3815	26.1121	27.6676
18.12	10.9855	12.444	26.1148	22.21	24.8741	18.9685	13.5807	14.5403	9.37392	25.1693	11.9979	16.7454	20.8342	17.5712	22.4577	17.9312	14.9223	18.3728	26.2072	27.4707
18.13	10.9886	12.514	26.1071	22.2436	24.8198	18.8971	13.6757	14.533	9.45456	25.1933	12.1888	16.7227	20.749	17.2705	22.4632	17.923	14.9754	18.4251	26.1192	27.4129
18.14	10.8864	12.5731	26.1318	22.232	24.7293	18.8898	13.7641	14.5625	9.47948	25.2712	12.283	16.7472	20.7542	17.2329	22.4754	18.0005	14.988	18.5015	26.1051	27.5344
18.15	10.8166	12.5569	26.1793	22.1771	24.6967	18.9095	13.76	14.6514	9.42783	25.3211	12.2286	16.7859	20.7841	17.4113	22.4887	18.1059	14.9646	18.5392	26.2962	27.6528
18.16	10.8593	12.4778	26.1458	22.1841	24.7197	18.8971	13.6155	14.7072	9.42058	25.29	12.0655	16.8183	20.7707	17.4633	22.5355	18.1256	14.9543	18.5436	26.5853	27.6032
18.17	10.925	12.4283	26.0608	22.2583	24.7595	18.8428	13.3706	14.6428	9.5275	25.248	11.8957	16.8923	20.7378	17.3252	22.6436	18.0481	15.0052	18.5402	26.74	27.4643
18.18	10.9396	12.4344	26.0603	22.2683	24.7903	18.7894	13.1284	14.5203	9.63397	25.2594	11.7923	16.9754	20.7565	17.278	22.717	17.9975	15.1046	18.5368	26.6015	27.4643
18.19	10.9334	12.4579	26.1206	22.2022	24.8041	18.7915	13.1043	14.4545	9.58277	25.2889	11.7963	16.9543	20.8506	17.4899	22.6533	18.035	15.1503	18.5329	26.3113	27.6193
18.2	10.9438	12.4736	26.1119	22.1953	24.8542	18.8608	13.38	14.4618	9.40926	25.294	11.9103	16.8542	20.9358	17.7449	22.5221	18.0694	15.0783	18.5233	26.1576	27.6701
18.21	10.9876	12.4893	26.0509	22.2583	24.9495	18.9176	13.6824	14.4817	9.29871	25.2798	12.0774	16.8109	20.8984	17.7291	22.4699	18.0451	14.9806	18.5276	26.1627	27.4997
18.22	11.0621	12.5303	26.0468	22.2587	24.9694	18.8693	13.8203	14.4613	9.3268	25.266	12.2512	16.853	20.7669	17.4735	22.5167	18.0016	14.9863	18.5736	26.1455	27.3202
18.23	11.1127	12.5979	26.1071	22.186	24.8614	18.7599	13.9608	14.4205	9.39748	25.2818	12.482	16.9185	20.6885	17.3238	22.5786	17.9869	15.06	18.637	26.0929	27.3254
18.24	11.0861	12.6256	26.1452	22.1609	24.7589	18.709	14.1214	14.4309	9.40699	25.3427	12.7127	16.9526	20.7199	17.4181	22.5889	18.0157	15.0697	18.6679	26.1263	27.4148
18.25	11.0089	12.5671	26.1318	22.2104	24.7685	18.738	14.0063	14.5126	9.37528	25.4068	12.6809	16.9441	20.7737	17.5002	22.5719	18.0775	15.0137	18.681	26.2365	27.3768
18.26	10.9532	12.4917	26.0872	22.2471	24.8373	18.7795	13.6423	14.577	9.41016	25.4155	12.352	16.9657	20.74	17.4024	22.6229	18.1241	15.0029	18.7013	26.3113	27.2212
18.27	10.9657	12.4778	26.0362	22.2235	24.8801	18.7872	13.4174	14.5307	9.52886	25.3801	12.092	17.059	20.6489	17.3101	22.7553	18.1089	15.0835	18.6906	26.3012	27.171
18.28	11.0444	12.4869	26.0069	22.1852	24.8663	18.7752	13.471	14.4114	9.5941	25.351	12.1292	17.116	20.6579	17.4168	22.8178	18.0628	15.1966	18.6239	26.2112	27.3453
18.29	11.1044	12.4621	26.018	22.1821	24.8349	18.7915	13.6209	14.3211	9.50349	25.3431	12.2883	17.0505	20.7998	17.6232	22.714	18.0406	15.2578	18.5494	26.0545	27.5184
18.3	11.0965	12.4615	26.0468	22.1976	24.8518	18.839	13.6851	14.2989	9.35489	25.353	12.3347	16.9606	20.8865	17.7305	22.5816	18.0319	15.2201	18.5242	25.8644	27.3891
18.31	11.1195	12.549	26.0186	22.1934	24.9127	18.8441	13.6824	14.3243	9.30098	25.3695	12.3109	16.968	20.7879	17.697	22.5737	18.0208	15.1298	18.5484	25.6713	27.0778
18.32	11.2138	12.6588	25.9524	22.1787	24.9151	18.7851	13.7881	14.3429	9.34357	25.3722	12.4196	17.0505	20.6384	17.5959	22.6375	18.0325	15.0823	18.5828	25.5308	27.0134
18.33	11.2331	12.6824	25.9923	22.1729	24.7957	18.7466	14.0839	14.3284	9.37528	25.3821	12.7074	17.1	20.6101	17.5172	22.6557	18.0735	15.1023	18.5905	25.5257	27.2463
18.34	11.1278	12.6178	26.13	22.1536	24.6521	18.7671	14.3542	14.3434	9.36169	25.4344	12.986	17.0835	20.6728	17.4756	22.6302	18.1216	15.1521	18.5944	25.639	27.3891
18.35	11.0548	12.5587	26.14	22.1165	24.6026	18.7894	14.29	14.4264	9.36984	25.4894	12.97	17.0818	20.7117	17.4113	22.6454	18.1494	15.2041	18.6316	25.7633	27.2508
18.36	11.0965	12.5532	25.9993	22.1226	24.6268	18.7722	13.918	14.4876	9.45456	25.4887	12.6491	17.1729	20.7079	17.3368	22.7541	18.1348	15.2372	18.6428	25.8604	27.1015
18.37	11.1336	12.5436	25.9483	22.186	24.64	18.7509	13.5807	14.4455	9.56238	25.4556	12.3865	17.2987	20.7034	17.3751	22.8713	18.1029	15.2567	18.5499	25.8867	27.2064
18.38	11.083	12.511	26.0262	22.2146	24.6135	18.7782	13.5486	14.3461	9.57009	25.4446	12.4209	17.3095	20.7326	17.5658	22.8482	18.1135	15.2972	18.4188	25.7532	27.4553
18.39	11.047	12.514	26.0298	22.164	24.5839	18.8488	13.76	14.2712	9.44731	25.4525	12.5576	17.1905	20.8118	17.7558	22.7255	18.1429	15.3435	18.3714	25.5541	27.5602
18.4	11.1304	12.543	25.9483	22.118	24.5954	18.8873	13.9327	14.2494	9.32544	25.4501	12.5841	17.1182	20.9014	17.7831	22.6727	18.1251	15.3498	18.4033	25.4671	27.4328
18.41	11.2493	12.543	25.9711	22.1304	24.6424	18.8304	13.9394	14.2726	9.32363	25.4281	12.596	17.1814	20.9208	17.6464	22.6964	18.0831	15.3121	18.427	25.4479	27.2778
18.42	11.2441	12.5514	26.0919	22.1311	24.6714	18.7406	13.9755	14.3062	9.38389	25.408	12.7406	17.2611	20.8506	17.5063	22.6697	18.0937	15.2612	18.4043	25.3923	27.3183
18.43	11.1278	12.6407	26.1271	22.0705	24.6328	18.7321	14.2592	14.317	9.38887	25.4328	13.0165	17.2395	20.7617	17.5111	22.6065	18.155	15.2492	18.3685	25.3589	27.472
18.44	11.0564	12.7131	26.0597	21.9982	24.5393	18.7894	14.6098	14.3329	9.34583	25.4977	13.3029	17.1769	20.7281	17.5924	22.6454	18.2092	15.2984	18.381	25.4186	27.4997
18.45	11.0673	12.6136	26.0239	21.9565	24.4403	18.8116	14.6232	14.3883	9.35308	25.5225	13.3786	17.186	20.7684	17.5398	22.7966	18.2254	15.347	18.457	25.5359	27.4109
18.46	11.0673	12.441	26.0608	21.941	24.3866	18.777	14.2244	14.4246	9.44142	25.4721	13.1199	17.289	20.8297	17.3539	22.9071	18.1976	15.3315	18.5044	25.6713	27.4386
18.47	11.0507	12.4223	26.079	21.9569	24.4047	18.7577	13.8096	14.3638	9.53158	25.4214	12.7804	17.392	20.8439	17.3101	22.8828	18.1611	15.323	18.428	25.7411	27.6052
18.48	11.0689	12.5201	26.038	21.9916	24.4596	18.7962	13.752	14.2395	9.53294	25.4269	12.6809	17.3852	20.8416	17.5425	22.8008	18.1667	15.4047	18.309	25.6258	27.7049
18.49	11.0809	12.5363	26.021	21.9955	24.4844	18.8552	13.9835	14.161	9.43916	25.4485	12.8016	17.2816	20.9305	17.8166	22.7887	18.1925	15.4859	18.2993	25.4014	27.6766
18.5	11.0663	12.4682	26.0515	21.9545	24.4904	18.8774	14.1642	14.1814	9.34855	25.4336	12.9502	17.2059	21.0486	17.8385	22.8202	18.1925	15.4396	18.3748	25.2993	27.6695
18.51	11.1059	12.4676	26.0321	21.9132	24.5308	18.836	14.1655	14.2363	9.33994	25.3892	13.0456	17.207	21.0105	17.6218	22.765	18.1854	15.335	18.3951	25.3599	27.7383
18.52	11.1956	12.5569	25.96	21.8997	24.5526	18.7701	14.2432	14.2218	9.36531	25.3632	13.165	17.2087	20.8648	17.4605	22.6563	18.1864	15.3213	18.3443	25.4459	27.7718
18.53	11.2008	12.6268	25.9805	21.8997	24.488	18.7475	14.5831	14.156	9.35217	25.3825	13.413	17.149	20.8058	17.5439	22.663	18.1722	15.3881	18.3273	25.457	27.7094
18.54	11.096	12.6118	26.1071	21.8892	24.3891	18.7701	14.8307	14.17	9.32454	25.4328	13.6531	17.0505	20.8357	17.6745	22.7832	18.156	15.4196	18.3815	25.4054	27.6496
18.55	11.0241	12.5375	26.14	21.8761	24.3341	18.7851	14.6005	14.3062	9.34991	25.469	13.616	16.9691	20.8364	17.5624	22.8433	18.1895	15.3733	18.4551	25.4307	27.7132
18.56	11.0527	12.4778	26.0098	21.8981	24.3269	18.7825	14.1348	14.4119	9.4233	25.4556	13.3547	16.9589	20.8028	17.3265	22.7905	18.2513	15.3344	18.4807	25.6268	27.8541
18.57	11.0882	12.4483	25.9184	21.9383	24.3462	18.7936	13.9527	14.3461	9.49216	25.41	13.1823	17.0209	20.7946	17.3286	22.748	18.2528	15.3973	18.4328	25.82	27.9274
18.58	11.0814	12.397	25.9829	21.9341	24.3691	18.815	14.1227	14.2004	9.50666	25.3801	13.1796	17.0454	20.8394	17.6143	22.7692	18.1874	15.523	18.3622	25.7381	27.9332
18.59	11.0918	12.3511	26.0503	21.9043	24.3854	18.8355	14.2846	14.166	9.45003	25.384	13.1796	16.9367	20.9231	17.8337	22.7632	18.1363	15.5682	18.3453	25.4671	27.9724
18.6	11.145	12.3759	26.0145	21.9259	24.4228	18.8727	14.2164	14.2508	9.36984	25.3915	13.1663	16.7785	20.9589	17.7681	22.6618	18.1429	15.4744	18.3733	25.3357	28.0226
18.61	11.1904	12.3982	25.97	21.9746	24.4771	18.9129	14.1562	14.303	9.33088	25.3644	13.2897	16.7244	20.8827	17.6157	22.5245	18.1895	15.3676	18.3902	25.4004	27.9847
18.62	11.217	12.3433	25.977	21.9677	24.4608	18.9018	14.4359	14.249	9.31774	25.318	13.5855	16.7546	20.7931	17.6218	22.479	18.2173	15.3756	18.3951	25.4469	27.8856
18.63	11.241	12.2829	25.9981	21.9209	24.3535	18.8509	14.8895	14.1918	9.30189	25.3117	13.9131	16.7375	20.7856	17.7127	22.5652	18.1895	15.4493	18.4173	25.4186	27.8586
18.64	11.2175	12.2751	26.0409	21.9097	24.2642	18.8231	14.9524	14.2481	9.31684	25.3624	14.0483	16.6402	20.7901	17.6485	22.6399	18.1707	15.4744	18.4643	25.4115	27.9519
18.65	11.1268	12.2443	26.1054	21.9341	24.2593	18.8415	14.5229	14.3887	9.37664	25.4183	13.8507	16.5741	20.7632	17.4434	22.5828	18.2548	15.4527	18.5199	25.4701	28.0516
18.66	11.059	12.1556	26.1077	21.9514	24.2992	18.8911	14.1749	14.4645	9.43508	25.4179	13.5417	16.6271	20.7669	17.399	22.5167	18.39	15.4527	18.5329	25.5733	28.031
18.67	11.083	12.0941	26.0268	21.9596	24.3311	18.9287	14.2632	14.3769	9.47178	25.3604	13.4727	16.6868	20.7976	17.6143	22.615	18.4067	15.491	18.4739	25.645	27.9673
18.68	11.1487	12.1158	25.9735	21.9665	24.3287	18.9266	14.4586	14.2272	9.48084	25.3022	13.5881	16.5958	20.8215	17.7934	22.7844	18.2827	15.5499	18.4144	25.5874	28.058
18.69	11.1857	12.1538	26.001	21.9634	24.304	18.9322	14.4145	14.1846	9.44414	25.2885	13.6199	16.4415	20.885	17.7216	22.7686	18.1829	15.6088	18.413	25.4085	28.2657
18.7	11.2159	12.1502	26.045	21.9615	24.3215	18.989	14.2525	14.2494	9.36984	25.3097	13.5629	16.425	20.9963	17.6143	22.5343	18.2158	15.6151	18.4188	25.2568	28.2985
18.71	11.2801	12.158	26.0485	21.9816	24.3951	19.0313	14.3234	14.2885	9.30778	25.318	13.5894	16.4916	21.0262	17.7339	22.3436	18.3216	15.547	18.4028	25.1951	28.0998
18.72	11.3238	12.2335	26.0485	22.0144	24.424	18.9971	14.6821	14.2431	9.27923	25.3042	13.7764	16.4438	20.9253	17.9301	22.3916	18.3759	15.4699	18.4144	25.1405	27.9769
18.73	11.2748	12.3077	26.113	22.0175	24.3233	18.9437	15.0127	14.2145	9.28784	25.318	14.0735	16.2992	20.8289	17.8604	22.5592	18.3313	15.4596	18.4652	25.0789	28.1127
18.74	11.1925	12.2648	26.1816	21.9858	24.1809	18.9424	15.0193	14.3102	9.33179	25.3864	14.3468	16.2657	20.8364	17.5248	22.5871	18.2908	15.5173	18.5218	25.092	28.305
18.75	11.1737	12.1484	26.1353	21.9704	24.1345	18.9809	14.7557	14.4486	9.38796	25.4458	14.3693	16.4	20.9134	17.3019	22.4523	18.387	15.5665	18.5629	25.1881	28.3114
18.76	11.1893	12.1188	26.0221	22.0017	24.1888	19.0151	14.5242	14.4532	9.43825	25.4348	14.108	16.5138	20.9828	17.4687	22.4165	18.5359	15.559	18.5581	25.277	28.1931
18.77	11.1721	12.1774	26.0022	22.0469	24.2376	19.0292	14.4452	14.3211	9.49488	25.3951	13.8627	16.4546	20.9761	17.7961	22.6029	18.5405	15.5722	18.4851	25.2548	28.1931
18.78	11.1617	12.1985	26.0603	22.0643	24.2123	19.0399	14.3904	14.2268	9.52297	25.3927	13.8189	16.2987	20.9186	17.8645	22.762	18.4128	15.6699	18.4062	25.1112	28.3963
18.79	11.2243	12.1701	26.0567	22.0589	24.1532	19.0732	14.3127	14.239	9.46589	25.4253	13.8428	16.2235	20.9642	17.6984	22.6363	18.3424	15.7305	18.3777	25	28.5951
18.8	11.3181	12.1677	26.0069	22.0539	24.158	19.1143	14.3582	14.2417	9.36803	25.443	13.8799	16.2526	21.1569	17.6786	22.3442	18.3997	15.6516	18.3641	24.9899	28.5442
18.81	11.3635	12.1888	26.0186	22.0566	24.2437	19.1023	14.575	14.1632	9.32816	25.4273	13.9913	16.2429	21.2787	17.8754	22.2088	18.4782	15.5448	18.3481	24.9222	28.3442
18.82	11.3556	12.2172	26.0767	22.0612	24.2998	19.0467	14.7878	14.0952	9.34855	25.419	14.1624	16.1467	21.1651	17.9602	22.3691	18.4741	15.5407	18.3506	24.7098	28.3191
18.83	11.3181	12.2938	26.0919	22.0569	24.2231	19.0288	14.8828	14.1378	9.36803	25.4615	14.3587	16.0647	20.9739	17.7633	22.6338	18.4229	15.5996	18.3564	24.54	28.5063
18.84	11.2529	12.3698	26.0644	22.0365	24.0717	19.0702	14.9324	14.2581	9.36984	25.5386	14.5683	16.0454	20.9552	17.522	22.7267	18.4488	15.6225	18.3588	24.6209	28.6201
18.85	11.1961	12.3143	26.0227	22.0191	23.9842	19.1121	14.9564	14.3411	9.38117	25.5768	14.6518	16.0226	21.1083	17.5207	22.6284	18.5749	15.6008	18.3941	24.9029	28.5481
18.86	11.1987	12.1743	25.967	22.055	23.9957	19.1177	14.8293	14.3062	9.42828	25.5488	14.5019	15.9572	21.2264	17.7032	22.5422	18.6438	15.6008	18.4352	25.1274	28.4941
18.87	11.2529	12.1448	25.9178	22.125	24.0228	19.1062	14.5108	14.1964	9.51572	25.5174	14.2712	15.9031	21.1838	17.7784	22.5573	18.5567	15.6671	18.3965	25.0718	28.5951
18.88	11.2868	12.2341	25.9084	22.1454	23.9993	19.1177	14.2097	14.1406	9.58277	25.5307	14.1624	15.8889	21.1016	17.6745	22.5403	18.4569	15.762	18.3022	24.7816	28.7404
18.89	11.2649	12.2679	25.9219	22.1176	23.9607	19.1822	14.1923	14.1787	9.54064	25.5598	14.1531	15.8616	21.1905	17.6751	22.4456	18.4984	15.7722	18.2616	24.5592	28.7874
18.9	11.254	12.2009	25.9055	22.1223	23.9782	19.2635	14.4974	14.2073	9.41877	25.5638	14.1982	15.7711	21.3765	17.9328	22.4444	18.6215	15.6745	18.2916	24.6006	28.7404
18.91	11.3155	12.1713	25.8592	22.1578	24.0228	19.2673	14.8547	14.161	9.34764	25.5445	14.3096	15.6624	21.384	18.1078	22.6126	18.6666	15.6053	18.3322	24.7381	28.6999
18.92	11.4021	12.2709	25.8334	22.1524	23.9764	19.1848	14.9845	14.1229	9.3635	25.5351	14.4873	15.6254	21.2144	17.8836	22.7522	18.5896	15.6465	18.3477	24.7422	28.7391
18.93	11.4109	12.409	25.8498	22.1281	23.8437	19.1408	14.9337	14.1859	9.39249	25.5587	14.7526	15.6686	21.133	17.5337	22.6691	18.5162	15.7077	18.3322	24.637	28.7874
18.94	11.3265	12.4428	25.8668	22.1489	23.7544	19.2032	14.8962	14.2962	9.39612	25.6118	14.9927	15.6885	21.2107	17.522	22.4602	18.5789	15.6882	18.3177	24.5754	28.7501
18.95	11.2529	12.3746	25.8404	22.1841	23.7495	19.2827	14.9176	14.347	9.40563	25.6605	14.9622	15.622	21.3003	17.7989	22.4347	18.739	15.6316	18.3651	24.6441	28.7134
18.96	11.2696	12.3059	25.7654	22.2022	23.7544	19.2908	14.8521	14.3161	9.45592	25.659	14.6717	15.5804	21.3093	17.9198	22.6903	18.8089	15.6442	18.4425	24.817	28.8009
18.97	11.3155	12.2654	25.6956	22.2308	23.7393	19.2609	14.5938	14.2626	9.55332	25.62	14.4237	15.6681	21.269	17.7073	22.9223	18.7127	15.7385	18.4256	24.9252	28.9315
18.98	11.3265	12.2298	25.6938	22.2621	23.7387	19.2643	14.3502	14.2422	9.62944	25.6035	14.4011	15.7688	21.2824	17.5261	22.7856	18.6215	15.818	18.3128	24.7705	28.9572
18.99	11.3165	12.2479	25.7384	22.256	23.7646	19.3203	14.4211	14.2358	9.59183	25.6189	14.5218	15.692	21.4199	17.7681	22.4025	18.6802	15.794	18.2403	24.3994	28.9012
19	11.3218	12.3366	25.7431	22.239	23.8111	19.3845	14.7477	14.1923	9.4822	25.624	14.6279	15.4916	21.5633	18.2138	22.2701	18.7861	15.7065	18.2722	24.1093	28.8723
19.01	11.3666	12.403	25.6669	22.2583	23.8461	19.39	14.9605	14.1396	9.42466	25.6086	14.6558	15.4051	21.5095	18.2643	22.5774	18.7947	15.6705	18.338	24.0638	28.8986
19.02	11.4474	12.4422	25.586	22.2861	23.8057	19.3404	14.9457	14.151	9.431	25.5968	14.7234	15.503	21.3257	17.8385	22.9198	18.7375	15.7094	18.3641	24.1679	28.916
19.03	11.4938	12.514	25.6194	22.2757	23.6977	19.3105	14.9391	14.2159	9.43055	25.611	15.0139	15.6054	21.2772	17.5514	22.8713	18.7268	15.7328	18.3525	24.2549	28.8658
19.04	11.4292	12.5315	25.7231	22.2424	23.6265	19.3272	15.0582	14.2685	9.43418	25.6605	15.3747	15.5451	21.3863	17.7715	22.5458	18.7978	15.7054	18.3704	24.2164	28.8157
19.05	11.3155	12.4253	25.7255	22.2413	23.6416	19.3434	15.0943	14.2957	9.49488	25.7254	15.3481	15.4182	21.4654	18.0634	22.3849	18.8996	15.6871	18.4459	24.1002	28.8671
19.06	11.2816	12.3318	25.6006	22.2799	23.6753	19.3571	14.8654	14.3075	9.58911	25.7467	14.9423	15.4495	21.44	17.9643	22.5816	18.9421	15.7071	18.4807	24.1032	28.9585
19.07	11.3165	12.3475	25.5103	22.3085	23.6651	19.3943	14.4988	14.2744	9.6616	25.7077	14.6797	15.6225	21.387	17.6881	22.887	18.8849	15.7562	18.4091	24.2852	28.9533
19.08	11.3364	12.3825	25.5262	22.2981	23.6241	19.4413	14.377	14.2023	9.66206	25.6731	14.7712	15.6658	21.4049	17.71	22.9471	18.8109	15.8266	18.324	24.4146	28.9012
19.09	11.3338	12.3765	25.5414	22.2919	23.6162	19.4896	14.6527	14.1396	9.59636	25.6841	14.9343	15.499	21.5506	18.0545	22.7334	18.8059	15.8854	18.3143	24.2842	28.9501
19.1	11.3609	12.3921	25.5045	22.3236	23.6723	19.5226	14.9257	14.1174	9.54019	25.7113	14.933	15.3516	21.7433	18.317	22.5494	18.8413	15.8677	18.3414	24.0213	29.0318
19.11	11.4323	12.4754	25.464	22.3522	23.7339	19.5003	14.7999	14.1396	9.52886	25.716	14.8653	15.3636	21.7575	18.2288	22.595	18.8596	15.7808	18.3544	23.8929	28.9752
19.12	11.4761	12.575	25.4441	22.341	23.7067	19.4477	14.5871	14.1814	9.51391	25.7062	14.994	15.4222	21.5678	17.9793	22.7346	18.8651	15.7145	18.3622	23.9748	28.8215
19.13	11.4078	12.6021	25.4552	22.3224	23.5861	19.4482	14.8521	14.2014	9.48491	25.725	15.3786	15.3858	21.4498	17.9151	22.7856	18.8742	15.7288	18.3791	24.1487	28.7578
19.14	11.2795	12.5092	25.4664	22.3271	23.4805	19.4961	15.3793	14.2145	9.4967	25.7935	15.7089	15.2896	21.5506	18.0285	22.7674	18.896	15.8088	18.4289	24.2417	28.8401
19.15	11.2274	12.3976	25.4101	22.3375	23.4624	19.5157	15.3539	14.2649	9.56374	25.856	15.6293	15.2896	21.6851	18.0237	22.7929	18.935	15.8803	18.5015	24.2326	28.9237
19.16	11.241	12.3952	25.321	22.3483	23.463	19.4948	14.6781	14.3125	9.66296	25.8544	15.246	15.433	21.6716	17.8617	22.8791	18.9467	15.882	18.4996	24.2973	28.8658
19.17	11.2138	12.4519	25.2788	22.3897	23.3924	19.4828	14.203	14.2862	9.75221	25.8167	15.0285	15.536	21.5768	17.8269	22.932	18.9026	15.8729	18.398	24.4571	28.7301
19.18	11.1622	12.4573	25.2283	22.448	23.2717	19.514	14.4104	14.1955	9.7513	25.8143	15.1001	15.4097	21.5693	18.047	22.887	18.8535	15.9277	18.3288	24.4712	28.7263
19.19	11.1972	12.4265	25.1181	22.4577	23.1945	19.5846	14.8213	14.1156	9.6471	25.8482	15.1638	15.1831	21.7209	18.306	22.8372	18.8413	15.9706	18.3743	24.2498	28.8871
19.2	11.3051	12.4271	25.0331	22.4244	23.1981	19.6371	14.8347	14.0911	9.56646	25.8635	15.1134	15.1245	21.8913	18.3641	22.8889	18.8499	15.9226	18.4415	24.0173	28.9636
19.21	11.3744	12.4694	25.0202	22.431	23.2313	19.5987	14.559	14.1043	9.57598	25.8407	15.1386	15.2327	21.8741	18.2247	22.9593	18.8545	15.8603	18.4415	23.9687	28.8182
19.22	11.364	12.5243	25.0067	22.4882	23.2373	19.5187	14.563	14.1056	9.57869	25.8179	15.3176	15.2822	21.7045	18.0948	22.9144	18.8504	15.8626	18.4033	24.0668	28.6709
19.23	11.3051	12.5731	24.9727	22.5141	23.1885	19.5208	15.0662	14.0793	9.53611	25.8434	15.563	15.1774	21.6417	18.1051	22.8008	18.8418	15.8911	18.3999	24.1538	28.7372
19.24	11.2378	12.5864	24.9516	22.4727	23.0895	19.5957	15.5439	14.0716	9.54064	25.9154	15.7752	15.0317	21.7404	18.1379	22.7972	18.853	15.8877	18.4691	24.1639	28.8961
19.25	11.1961	12.5297	24.8954	22.4341	22.9918	19.6354	15.3526	14.1097	9.61902	25.9646	15.8322	14.9851	21.7755	18.0572	22.9629	18.8925	15.8734	18.5692	24.1871	28.9237
19.26	11.1909	12.4326	24.7916	22.4596	22.9466	19.6222	14.6915	14.1201	9.69196	25.9433	15.6519	15.071	21.6873	17.9725	23.1439	18.8955	15.906	18.5992	24.3155	28.8202
19.27	11.217	12.3807	24.7335	22.5141	22.9514	19.6196	14.3863	14.0312	9.72458	25.9005	15.3521	15.157	21.6679	18.0524	23.15	18.8286	15.9929	18.5199	24.4146	28.7687
19.28	11.2608	12.4247	24.7283	22.5404	22.9767	19.6547	14.6152	13.9078	9.74677	25.9028	15.1465	15.075	21.8031	18.2315	22.9927	18.7729	16.0689	18.4425	24.263	28.8871
19.29	11.2827	12.5158	24.6908	22.5419	22.9846	19.7064	14.7785	13.8493	9.7436	25.9382	15.1399	14.865	21.9585	18.3375	22.8931	18.7891	16.046	18.4584	23.9789	29.0498
19.3	11.2733	12.5442	24.628	22.5431	22.9731	19.7436	14.6674	13.8624	9.67655	25.9437	15.3057	14.7403	21.9705	18.3518	22.9757	18.8317	15.9357	18.5092	23.8585	29.0292
19.31	11.3066	12.4905	24.6022	22.5431	22.9797	19.7355	14.6915	13.8947	9.57009	25.9028	15.4887	14.7546	21.842	18.3231	23.0874	18.8449	15.8746	18.5218	23.9141	28.8504
19.32	11.4078	12.4832	24.6005	22.545	22.9924	19.703	15.0461	13.8974	9.513	25.8753	15.5935	14.7381	21.7605	18.2548	23.0674	18.82	15.9243	18.5252	23.9465	28.7867
19.33	11.4448	12.5967	24.6057	22.5701	22.9448	19.7034	15.457	13.8647	9.5651	25.9217	15.7301	14.6208	21.8397	18.1604	22.9757	18.7815	15.9923	18.5625	23.8879	28.916
19.34	11.3317	12.6938	24.6333	22.5937	22.8398	19.7355	15.5239	13.8683	9.66432	26.0224	15.8999	14.5178	21.9264	18.0812	22.9478	18.7815	15.9889	18.622	23.8474	28.9816
19.35	11.2128	12.6353	24.6269	22.5829	22.7565	19.7479	15.1505	13.9736	9.69105	26.0806	15.8906	14.5144	21.8763	18.0634	23.0237	18.8438	15.938	18.6747	23.9384	28.8703
19.36	11.2342	12.511	24.5202	22.5925	22.7414	19.7462	14.753	14.0707	9.65888	26.0448	15.6744	14.5679	21.8106	18.1235	23.1512	18.8894	15.9283	18.6921	24.1295	28.7951
19.37	11.3077	12.4754	24.4052	22.6567	22.768	19.7641	14.7169	13.9872	9.70238	26.0047	15.4768	14.5804	21.8972	18.1823	23.2538	18.8226	16.0112	18.6679	24.2286	28.9006
19.38	11.3197	12.5219	24.407	22.6973	22.7873	19.7885	14.8293	13.8016	9.82651	26.0448	15.4052	14.5013	22.0668	18.1734	23.2665	18.7076	16.1255	18.6447	24.0982	29.0633
19.39	11.3145	12.555	24.458	22.6752	22.7915	19.8086	14.757	13.7531	9.8623	26.0991	15.4131	14.3858	22.1415	18.2021	23.1925	18.6787	16.1495	18.6476	23.8777	29.1
19.4	11.3484	12.5557	24.4328	22.6748	22.8223	19.8466	14.6834	13.8556	9.73953	26.0904	15.4476	14.3306	22.0952	18.3682	23.1281	18.7355	16.0586	18.6505	23.7817	28.9784
19.41	11.4036	12.5768	24.3583	22.7228	22.8862	19.88	14.9257	13.8974	9.59002	26.0601	15.5152	14.3135	22.0332	18.5131	23.1469	18.7841	15.9837	18.6592	23.7868	28.8613
19.42	11.461	12.654	24.3296	22.7371	22.8965	19.8577	15.3445	13.779	9.55922	26.0771	15.6903	14.231	22.0526	18.3963	23.2168	18.78	16.0135	18.7105	23.7686	28.9044
19.43	11.4954	12.7264	24.366	22.6922	22.803	19.8064	15.5386	13.6551	9.64665	26.136	16.0272	14.112	22.1191	18.1099	23.2708	18.7501	16.0586	18.7792	23.7372	29.0228
19.44	11.4547	12.6986	24.4357	22.6663	22.6938	19.797	15.3539	13.7045	9.73817	26.1994	16.2819	14.067	22.1146	17.9752	23.2763	18.7603	16.0375	18.8261	23.7736	29.0215
19.45	11.3567	12.6124	24.4832	22.7046	22.6666	19.8441	15.0474	13.8788	9.75266	26.2442	16.1267	14.0864	22.0504	18.0962	23.2471	18.8479	16.0055	18.8609	23.8676	28.9212
19.46	11.3145	12.5689	24.4375	22.7498	22.7034	19.9001	14.9631	13.9418	9.75493	26.2556	15.7367	14.1057	22.0638	18.2705	23.252	18.9284	16.0318	18.8812	23.9687	28.9154
19.47	11.3786	12.5575	24.3167	22.7336	22.7276	19.9035	15.0595	13.7885	9.84282	26.2529	15.6001	14.1006	22.1879	18.2664	23.3558	18.8793	16.1021	18.8609	24.0284	29.0498
19.48	11.4719	12.5436	24.2405	22.6826	22.7101	19.8659	15.0167	13.6274	9.93071	26.2603	15.746	14.0585	22.2917	18.1099	23.4979	18.7456	16.1701	18.8232	24.0072	29.1771
19.49	11.4969	12.549	24.2657	22.6772	22.6968	19.88	14.8333	13.6633	9.86683	26.2615	15.8495	13.9908	22.3007	18.09	23.5301	18.6884	16.1918	18.7995	23.9101	29.1939
19.5	11.4865	12.5888	24.3238	22.715	22.7445	19.9625	14.8253	13.7663	9.70283	26.254	15.8031	13.9265	22.3014	18.3484	23.4299	18.7441	16.1335	18.7947	23.7888	29.1327
19.51	11.5553	12.6522	24.3314	22.7228	22.8367	19.9873	15.1117	13.7227	9.62128	26.2706	15.7619	13.8474	22.3567	18.5904	23.3297	18.8145	16.05	18.8217	23.6553	29.0961
19.52	11.6533	12.7306	24.3161	22.6961	22.8808	19.9086	15.4436	13.6011	9.67927	26.3115	15.8906	13.7637	22.3873	18.4537	23.326	18.8256	16.03	18.8764	23.537	29.1334
19.53	11.6179	12.7716	24.3583	22.6787	22.8012	19.8372	15.5948	13.627	9.76263	26.3536	16.2182	13.7574	22.3193	18.0914	23.4025	18.8054	16.0518	18.9156	23.5471	29.1714
19.54	11.4964	12.7095	24.4275	22.6524	22.6666	19.8522	15.5627	13.8234	9.76218	26.4019	16.5365	13.836	22.223	17.9547	23.4785	18.8368	16.0535	18.9417	23.7018	29.1598
19.55	11.4636	12.6093	24.4105	22.6041	22.616	19.9035	15.3954	13.9595	9.73635	26.4495	16.5511	13.8929	22.2409	18.1058	23.5046	18.934	16.0432	18.9896	23.8444	29.1501
19.56	11.5011	12.5888	24.3243	22.6076	22.6666	19.9133	15.1933	13.8597	9.83285	26.466	16.2766	13.8963	22.4	18.2001	23.5197	18.974	16.0552	19.0094	23.8879	29.1932
19.57	11.4949	12.6371	24.2915	22.686	22.7143	19.874	15.0555	13.6823	10.0154	26.4609	16.0245	13.8969	22.5248	18.088	23.5616	18.8778	16.0975	18.9533	23.8777	29.2543
19.58	11.4766	12.6667	24.3126	22.732	22.6986	19.8535	14.9765	13.6846	10.0458	26.4625	15.9901	13.8667	22.4695	18.0272	23.5969	18.7532	16.1535	18.8895	23.8383	29.3154
19.59	11.524	12.6624	24.3103	22.6891	22.6727	19.9155	14.9765	13.8207	9.85958	26.466	16.0829	13.7751	22.3881	18.222	23.592	18.7177	16.1712	18.8909	23.7665	29.383
19.6	11.6054	12.6618	24.2839	22.6563	22.7119	19.989	15.1103	13.8352	9.70691	26.4621	16.1665	13.7039	22.5106	18.4694	23.5635	18.7456	16.1261	18.933	23.6675	29.4093
19.61	11.6586	12.692	24.2898	22.6961	22.8108	19.9415	15.2977	13.6918	9.75991	26.4649	16.2129	13.7182	22.7205	18.4038	23.5295	18.7491	16.0569	18.9707	23.5583	29.3701
19.62	11.6653	12.7421	24.3408	22.7363	22.8766	19.8167	15.4262	13.627	9.87408	26.479	16.2991	13.7586	22.6899	18.0483	23.5046	18.7015	16.0037	18.9804	23.5158	29.3457
19.63	11.6132	12.765	24.3882	22.7262	22.8163	19.7958	15.552	13.7776	9.86502	26.5109	16.5418	13.7495	22.4292	17.8358	23.5046	18.6549	15.9906	18.9645	23.5896	29.3823
19.64	11.5418	12.7113	24.3671	22.6911	22.6865	19.8864	15.7326	13.984	9.77758	26.5644	16.8548	13.6846	22.2999	17.9725	23.5197	18.6813	16.022	18.9833	23.7039	29.4119
19.65	11.5251	12.5683	24.2839	22.6536	22.6335	19.9326	15.7674	14.0103	9.7871	26.5903	16.9649	13.643	22.4553	18.131	23.5446	18.7719	16.0392	19.0786	23.7574	29.4048
19.66	11.547	12.4115	24.2388	22.6374	22.6769	19.8761	15.5172	13.8511	9.94521	26.5463	16.7474	13.7273	22.648	17.9991	23.6084	18.8008	15.9946	19.1589	23.7847	29.4248
19.67	11.5532	12.3626	24.2722	22.681	22.7113	19.8107	15.1639	13.744	10.106	26.4881	16.445	13.8952	22.6361	17.7756	23.6946	18.7061	15.962	19.1115	23.8312	29.4975
19.68	11.5532	12.4229	24.2892	22.7521	22.7101	19.83	14.9819	13.828	10.097	26.479	16.323	13.9356	22.5196	17.8228	23.7043	18.6134	16.0335	18.9998	23.8272	29.5804
19.69	11.5611	12.4682	24.2616	22.7645	22.7426	19.9155	15.0635	13.9196	9.94249	26.4881	16.3999	13.7677	22.5704	18.1112	23.6224	18.6372	16.1095	18.9775	23.7018	29.6338
19.7	11.5704	12.4344	24.2657	22.7216	22.8301	19.965	15.3138	13.8248	9.84055	26.4672	16.5591	13.6094	22.79	18.2725	23.5592	18.7106	16.0432	19.052	23.4865	29.6145
19.71	11.6054	12.3994	24.2921	22.7089	22.914	19.9133	15.5212	13.681	9.87952	26.4318	16.6824	13.6442	22.8632	18.1003	23.5768	18.7111	15.9123	19.1038	23.2873	29.5232
19.72	11.6784	12.4585	24.2798	22.7402	22.9194	19.8278	15.6296	13.7118	9.9366	26.422	16.7978	13.7403	22.6488	17.8187	23.6278	18.6407	15.8917	19.0801	23.2438	29.437
19.73	11.7107	12.5762	24.2909	22.7599	22.8404	19.8163	15.7942	13.8715	9.91168	26.4535	17.0551	13.7312	22.4165	17.7702	23.6479	18.6027	15.974	19.0578	23.3257	29.4074
19.74	11.6424	12.619	24.3818	22.744	22.7505	19.8629	15.9494	13.9536	9.87408	26.5199	17.3482	13.68	22.462	17.9198	23.6193	18.6666	16.0037	19.1086	23.3318	29.3888
19.75	11.5522	12.5279	24.4222	22.7371	22.7064	19.8753	15.837	13.9114	9.92935	26.5777	17.3482	13.7238	22.7011	17.9458	23.578	18.7815	15.9174	19.1923	23.2287	29.3701
19.76	11.5402	12.4072	24.312	22.7811	22.704	19.8389	15.5051	13.8697	10.0539	26.5742	17.0564	13.8565	22.7668	17.7804	23.606	18.8241	15.8414	19.2218	23.2347	29.381
19.77	11.5824	12.3662	24.2059	22.8356	22.7143	19.8124	15.2348	13.8996	10.1323	26.5427	16.8018	13.9276	22.5704	17.6874	23.7408	18.7572	15.9232	19.1841	23.3975	29.4318
19.78	11.6059	12.3825	24.2575	22.8294	22.7306	19.8201	15.1425	13.9359	10.116	26.551	16.7474	13.8365	22.4815	17.8228	23.8573	18.7046	16.0998	19.1444	23.447	29.5277
19.79	11.596	12.4133	24.3466	22.7962	22.7571	19.8458	15.2455	13.8833	10.0657	26.5805	16.8323	13.7164	22.7444	18.0285	23.8039	18.7486	16.1455	19.1449	23.2206	29.6177
19.8	11.596	12.4651	24.3161	22.8182	22.815	19.8629	15.4824	13.7767	10.0417	26.588	16.945	13.7694	23.0022	18.0873	23.6551	18.7957	16.0026	19.1594	22.9203	29.592
19.81	11.6466	12.5182	24.2229	22.8634	22.8892	19.8453	15.6577	13.7735	10.0195	26.5805	17.0524	13.9128	22.849	17.9773	23.6157	18.7613	15.8934	19.1667	22.7959	29.4743
19.82	11.7352	12.552	24.1971	22.8437	22.8905	19.803	15.7487	13.896	9.9588	26.5781	17.2089	13.8781	22.5278	17.8399	23.7201	18.7192	15.9546	19.1933	22.8263	29.4338
19.83	11.7842	12.5906	24.2686	22.7784	22.7837	19.7722	15.9361	13.974	9.91803	26.5907	17.4702	13.6977	22.5293	17.8023	23.8161	18.7456	16.0278	19.2518	22.8354	29.4923
19.84	11.7284	12.6057	24.3583	22.7633	22.6811	19.7556	16.1074	13.9319	9.99051	26.6422	17.6851	13.676	22.7952	17.8269	23.7984	18.7972	15.9723	19.3181	22.7353	29.5032
19.85	11.6059	12.5454	24.3742	22.8171	22.6733	19.7376	15.932	13.9182	10.135	26.7201	17.6002	13.873	22.8841	17.7934	23.7219	18.8251	15.9009	19.364	22.6433	29.4286
19.86	11.5371	12.4682	24.295	22.865	22.7022	19.7436	15.5118	14.0385	10.2188	26.7559	17.3137	14.038	22.6764	17.7298	23.728	18.8413	15.9392	19.3582	22.713	29.3842
19.87	11.5762	12.4676	24.2065	22.8561	22.7016	19.7752	15.2736	14.1396	10.2025	26.7292	17.1625	14.0107	22.5181	17.7524	23.8634	18.8469	16.0352	19.3171	22.895	29.4402
19.88	11.6528	12.4983	24.176	22.8275	22.6986	19.7996	15.3619	14.0534	10.1613	26.6961	17.205	13.8923	22.6966	17.8494	23.98	18.8337	16.0929	19.3007	22.9415	29.5463
19.89	11.6768	12.4712	24.186	22.8344	22.7306	19.8244	15.5814	13.8747	10.1572	26.6969	17.254	13.8542	23.0029	17.9301	23.9199	18.8059	16.0826	19.3031	22.7292	29.5978
19.9	11.6805	12.4561	24.2182	22.8584	22.7794	19.8594	15.6778	13.8307	10.159	26.7189	17.2196	13.9071	23.0238	17.9882	23.7711	18.7765	16.0266	19.2726	22.4704	29.52
19.91	11.7561	12.5617	24.254	22.8607	22.8241	19.8522	15.6323	13.9677	10.0974	26.7414	17.2089	13.8935	22.7586	18.036	23.7317	18.7704	15.9877	19.2363	22.4208	29.3823
19.92	11.8395	12.6992	24.2552	22.858	22.8367	19.797	15.7032	14.0793	10.0009	26.7488	17.3986	13.7785	22.6256	17.9984	23.8057	18.7942	15.9877	19.2658	22.5159	29.3283
19.93	11.7842	12.6992	24.261	22.8657	22.7746	19.7611	16.0338	14.0285	9.99821	26.7634	17.7753	13.7517	22.7907	17.874	23.861	18.8124	15.9746	19.336	22.5331	29.3637
19.94	11.6533	12.5846	24.305	22.853	22.6684	19.7658	16.2987	13.9686	10.1233	26.824	18.0498	13.9077	22.9334	17.7804	23.8604	18.814	15.95	19.3718	22.4542	29.3695
19.95	11.6262	12.5279	24.3009	22.8255	22.6105	19.7872	16.1047	14.0648	10.2388	26.8951	17.9756	14.0545	22.8117	17.7695	23.8689	18.8357	15.9763	19.3635	22.4926	29.3038
19.96	11.6721	12.5671	24.21	22.8472	22.6262	19.8133	15.6416	14.1873	10.2492	26.9152	17.6851	14.0255	22.651	17.79	23.9527	18.8611	16.0449	19.351	22.7221	29.2434
19.97	11.6528	12.5792	24.1438	22.9183	22.6703	19.8206	15.4248	14.1365	10.2315	26.9006	17.514	13.935	22.7399	17.8098	24.065	18.8342	16.1003	19.3456	22.8647	29.246
19.98	11.609	12.5382	24.1608	22.9531	22.6962	19.8	15.564	13.9654	10.2669	26.9042	17.5684	13.9475	22.9551	17.8617	24.0765	18.7704	16.1221	19.3331	22.6756	29.2974
[truncated: 32,582 more rows]

## Sheet: CNT_z
time [s]	Peel tension [N/m]
0	-1.88711	-0.107424	-0.391919	-0.253775	0.0681907	0.00974768	-1.26631	-0.465691	-0.119471	-0.256393	0.356222	-0.0810226	-0.104667	0.452416	-0.0725835	-0.0349248	-0.486507	-0.93572	0.0634546	-1.8256	-0.247836
0.01	-1.90512	-0.0746933	-0.442665	-0.196658	0.0904102	-0.110474	-1.20371	-0.16032	0.170814	-0.277012	0.310258	0.0395692	0.0172392	0.583583	-0.30727	0.11327	-0.40089	-0.899656	0.134627	-1.89788	-0.100052
0.02	-1.86909	-0.046998	-0.370059	-0.162676	0.287321	-0.0740824	-1.13086	0.0793965	0.0720775	-0.245635	0.40547	0.138492	0.0123137	0.769218	-0.252832	0.0830645	-0.0382759	-0.691068	0.203227	-1.7122	0.156045
0.03	-1.75329	0.0956746	-0.170977	-0.107005	0.501087	0.088379	-1.0385	0.174062	-0.205372	-0.149712	0.681255	0.198788	0.0172392	0.907054	0.142748	0.0103831	0.384773	-0.419125	0.282974	-1.26234	0.270784
0.04	-1.63149	0.245061	-0.0390357	0.0498874	0.513346	0.155313	-0.886623	0.195438	-0.0622039	-0.0510993	0.891376	0.254373	0.171161	0.884823	0.35203	0.138755	0.560037	-0.35187	0.383301	-0.983208	0.296486
0.05	-1.55172	0.119174	-0.125695	0.208226	0.321799	0.0786313	-0.670098	0.203072	0.495656	-0.00717183	0.827355	0.284521	0.332471	0.669175	0.0991974	0.454023	0.348512	-0.56728	0.380729	-1.21624	0.302911
0.06	-1.42991	-0.1796	-0.33883	0.131587	0.183119	0.0474387	-0.442285	0.13131	0.720775	0.0376521	0.630366	0.259084	0.332471	0.493544	-0.198395	0.642806	-0.0574138	-0.790488	0.226379	-1.73588	0.197351
0.07	-1.23091	-0.215687	-0.435639	-0.175691	0.190781	0.172859	-0.382767	-0.169481	0.189574	0.134472	0.564703	0.219515	0.304149	0.603592	-0.13065	0.431369	-0.349519	-0.818755	0.0282974	-2.03122	-0.0293732
0.08	-1.1031	0.0629438	-0.328681	-0.421513	0.12872	0.280083	-0.60237	-0.535927	-0.516391	0.166745	0.675509	0.228936	0.384189	0.912612	0.1742	-0.0471957	-0.366643	-0.783666	-0.0926098	-1.92903	-0.246918
0.09	-1.15371	0.245061	-0.231092	-0.430189	-0.0436727	0.155313	-0.853786	-0.502336	-0.625001	-0.0304803	0.803552	0.254373	0.379263	1.11159	0.286705	-0.367183	-0.170227	-0.813881	-0.0814623	-1.66859	-0.325859
0.1	-1.25235	0.103228	-0.339611	-0.330414	-0.00459713	-0.102026	-0.839419	-0.105353	-0.215245	-0.381004	0.84295	0.185598	0.0972785	0.962634	-0.00725835	-0.328482	0.0473413	-0.866516	0.0171499	-1.56765	-0.20653
0.11	-1.21976	-0.158618	-0.533228	-0.292818	0.332526	-0.181307	-0.648549	0.1649	0.0355451	-0.592572	0.902047	-0.0131897	-0.249969	0.53245	-0.391951	-0.126485	0.092668	-0.876263	0.103757	-1.72716	-0.00183582
0.12	-1.04048	-0.299612	-0.598027	-0.305109	0.551655	-0.0240443	-0.508988	0.236663	-0.16094	-0.534301	1.12366	-0.215746	-0.300455	0.170073	-0.429452	-0.00188783	-0.0765518	-0.780741	0.175787	-1.90535	0.0743509
0.13	-0.792584	-0.320594	-0.487947	-0.224855	0.369303	0.124121	-0.435102	0.352704	-0.334716	-0.323629	1.38303	-0.243068	0.00985099	0.14006	-0.212912	0.0283174	-0.258866	-0.562407	0.268397	-1.8418	0.0550748
0.14	-0.507803	-0.289541	-0.304479	-0.00867608	0.0628274	0.117622	-0.294515	0.381714	-0.0078989	-0.0878549	1.39944	-0.0753699	0.395271	0.367935	-0.107665	0.11327	-0.206488	-0.413277	0.270112	-1.63993	0.132179
0.15	-0.265052	-0.166172	-0.230311	0.120019	0.00536332	0.0890288	-0.0410474	0.0916114	0.47196	0.0788902	1.19589	0.116823	0.593522	0.635827	-0.165732	0.304884	0.0151089	-0.514646	0.101185	-1.59631	0.243247
0.16	-0.209297	0.03357	-0.30604	-0.0404884	0.171626	0.215099	0.14264	-0.244297	0.395933	0.0681324	1.08672	0.225168	0.602142	0.809235	-0.127021	0.385117	0.11382	-0.759298	-0.0823198	-1.7932	0.173485
0.17	-0.317377	0.151904	-0.329462	-0.307278	0.265101	0.409403	0.0102618	-0.248878	-0.151067	-0.0797866	1.17701	0.292058	0.536879	0.867037	0.150006	0.201054	-0.00201452	-0.917201	-0.122622	-1.99882	-0.0679255
0.18	-0.372274	0.10071	-0.191275	-0.377409	0.130252	0.393157	-0.297594	0.0167954	-0.426541	-0.210673	1.32065	0.309017	0.466691	0.82702	0.407677	-0.0575788	-0.1803	-0.888934	-0.0394451	-1.94149	-0.274456
0.19	-0.28135	-0.040284	-0.1093	-0.267512	0.0252842	0.133218	-0.422788	0.187803	-0.184637	-0.283287	1.4175	0.205383	0.414973	0.733647	0.302431	-0.111382	-0.26491	-0.739804	0.0548797	-1.6312	-0.273538
0.2	-0.194715	-0.131762	-0.277934	-0.21401	0.238284	-0.0623852	-0.337615	0.151159	0.0878753	-0.342455	1.48399	0.0442798	0.334934	0.675844	-0.0641154	0.0264296	-0.149075	-0.65403	0.0703148	-1.41936	-0.0991346
0.21	-0.178417	-0.151065	-0.503561	-0.300048	0.520242	0.0305427	-0.278096	0.195438	-0.0286335	-0.343351	1.59808	-0.0546432	0.242581	0.654724	-0.268559	0.101943	0.108784	-0.710563	0.0368723	-1.53151	0.0569106
0.22	-0.0874931	-0.194706	-0.503561	-0.365118	0.44822	0.250191	-0.314012	0.48096	-0.295222	-0.248325	1.74828	-0.102692	0.290604	0.543566	-0.163313	0.0066074	0.227641	-0.710563	0.123479	-1.74336	0.120247
0.23	0.112369	-0.255972	-0.328681	-0.21401	0.171626	0.302178	-0.330431	0.662656	-0.184637	-0.125507	1.79835	-0.098923	0.488855	0.382386	0.021775	-0.0566349	0.0533848	-0.503924	0.347286	-1.78074	0.207448
0.24	0.26591	-0.239186	-0.213135	0.0831457	0.110331	0.185206	-0.207289	0.441261	0.30312	0.000896479	1.70724	-0.00282637	0.614455	0.363489	0.0568571	0.126485	-0.194401	-0.317755	0.407311	-1.69974	0.311172
0.25	0.283924	-0.13428	-0.267785	0.198827	0.235986	0.165711	0.0636234	0.134363	0.552923	0.128196	1.62188	0.11965	0.628	0.517999	-0.0096778	0.427593	-0.265917	-0.421074	0.132912	-1.70722	0.234986
0.26	0.232457	0.003357	-0.356006	-0.0347043	0.248245	0.338569	0.283227	0.138944	0.205372	0.129093	1.63829	0.192193	0.731436	0.749209	0.0254042	0.476677	-0.162169	-0.694967	-0.196367	-1.91657	-0.0165224
0.27	0.191284	0.125888	-0.266224	-0.333306	0.109565	0.475037	0.174451	0.331328	-0.267575	-0.0304803	1.7056	0.249663	0.927225	0.985977	0.237106	0.170848	0.027196	-0.866516	-0.251247	-2.19571	-0.182665
0.28	0.18871	0.147708	-0.0366936	-0.373071	0.0352447	0.395106	-0.17753	0.348123	-0.29226	-0.169435	1.74828	0.290174	0.928456	1.0649	0.44155	-0.121765	0.185336	-0.853845	-0.0711723	-2.17203	-0.158799
0.29	0.193857	0.0142673	0.0366936	-0.248714	0.178522	0.231995	-0.38995	0.21834	-0.0078989	-0.196329	1.76798	0.237415	0.650165	0.867037	0.391951	-0.0509714	0.16922	-0.738829	0.0643121	-1.69476	-0.0844479
0.3	0.213586	-0.142673	-0.178003	-0.21401	0.425234	0.195603	-0.340693	0.29621	0.0740522	-0.195432	1.84924	0.0678329	0.375569	0.604703	0.110085	0.207661	0.0151089	-0.651105	0.0394449	-1.17761	-0.0725151
0.31	0.275346	-0.177921	-0.429393	-0.289926	0.500321	0.277484	-0.254494	0.667236	-0.145142	-0.215155	2.03802	-0.136608	0.390346	0.556905	-0.13065	0.241642	-0.0836026	-0.619915	0.0523074	-1.13025	-0.0605822
0.32	0.346541	-0.150226	-0.462964	-0.287757	0.326396	0.300878	-0.263729	0.94207	-0.272512	-0.222327	2.20464	-0.232705	0.656322	0.655836	-0.158474	0.0141587	-0.0664792	-0.494177	0.271826	-1.50659	0.0660897
0.33	0.402297	-0.152744	-0.336488	-0.0809767	0.183885	0.216398	-0.250389	0.771062	0.00197473	-0.161366	2.17181	-0.123418	0.866887	0.701411	-0.0459695	-0.102887	-0.0382759	-0.28559	0.457904	-1.8742	0.31209
0.34	0.50523	-0.148547	-0.24046	0.156892	0.255907	0.189755	-0.118011	0.407671	0.409756	0.0134472	2.00929	0.0706593	0.823789	0.65139	0.0713738	0.138755	-0.0221597	-0.282665	0.289834	-1.97265	0.463546
0.35	0.667349	-0.110781	-0.246706	0.117127	0.336356	0.370412	0.103645	0.323694	0.412718	0.215155	1.94281	0.156393	0.741287	0.614707	0.139118	0.499331	0.00805808	-0.542913	-0.0694573	-1.88168	0.300157
0.36	0.737686	-0.0587476	-0.245925	-0.165568	0.238284	0.618653	0.263729	0.520658	0.010861	0.250118	2.01422	0.171467	0.925993	0.701411	0.225009	0.521985	0.0402904	-0.791463	-0.21609	-1.85177	-0.0376344
0.37	0.623603	0.0360878	-0.110081	-0.333306	0.089644	0.625801	0.188818	0.64128	-0.249803	0.0672359	2.09055	0.241184	1.25723	0.877041	0.412516	0.166129	0.0715155	-0.856769	-0.107187	-1.94523	-0.194597
0.38	0.494079	0.147708	0.0530886	-0.276911	0.0973059	0.372362	-0.0790162	0.560356	-0.12342	-0.135368	2.07906	0.253431	1.27817	0.949295	0.564941	-0.119877	0.0594284	-0.773919	-0.0145776	-1.90909	-0.100052
0.39	0.529247	0.127566	-0.01093	-0.232085	0.301878	0.202102	-0.294515	0.51455	0.0296209	-0.190054	2.04048	0.103634	0.892746	0.841471	0.469373	-0.0179344	0.00100726	-0.644282	-0.04459	-1.61874	0.0165224
0.4	0.621029	-0.0612653	-0.256074	-0.315954	0.514878	0.310626	-0.363269	0.687085	-0.0819511	-0.148816	2.11681	-0.0866754	0.549193	0.736982	0.172991	0.211437	0.0664792	-0.577027	-0.0394451	-1.3421	0
0.41	0.622745	-0.221562	-0.381769	-0.367287	0.504918	0.459441	-0.372505	0.929855	-0.223144	-0.140747	2.35977	-0.175235	0.610762	0.754767	-0.0653251	0.185951	0.281026	-0.545837	0.168069	-1.3421	-0.0615001
0.42	0.613309	-0.208134	-0.323997	-0.224855	0.320267	0.384708	-0.314012	0.9665	-0.0533176	-0.181089	2.58877	-0.146971	0.928456	0.749209	-0.0495987	-0.00849523	0.310236	-0.423998	0.451901	-1.55893	0.0394702
0.43	0.697371	-0.117495	-0.255294	0.0433804	0.247479	0.212499	-0.162137	0.801599	0.320893	-0.155091	2.55347	-0.0423956	1.08238	0.64472	0.158474	0.0339809	0	-0.304109	0.452758	-1.81563	0.359822
0.44	0.820891	-0.104906	-0.238899	0.169183	0.344785	0.246292	0.0102618	0.731364	0.473934	0.0304803	2.32858	0.0348586	0.975248	0.585806	0.295173	0.375678	-0.303185	-0.412302	0.12005	-1.98511	0.612248
0.45	0.929828	-0.128405	-0.213135	-0.0137371	0.369303	0.501681	0.147771	0.819922	0.237954	0.280598	2.2309	0.0263795	0.980174	0.673621	0.255252	0.560685	-0.268939	-0.657928	-0.1372	-2.02997	0.426829
0.46	0.99073	-0.053712	-0.124914	-0.269681	0.230623	0.695335	0.183687	0.775643	-0.0631912	0.368453	2.3335	0.0565274	1.28063	0.859256	0.269769	0.284118	0.0261888	-0.748576	-0.0600251	-1.98885	-0.0339628
0.47	0.933259	0.109942	0.0156143	-0.276188	0.127187	0.637498	0.0513092	0.558829	-0.0691154	0.217844	2.41066	0.240242	1.48011	1.03933	0.498407	-0.0849523	0.281026	-0.656953	0.0951821	-1.87669	-0.217545
0.48	0.780575	0.211491	0.0796329	-0.136648	0.195378	0.437346	-0.140587	0.56799	0.116509	-0.00537887	2.34828	0.393808	1.25723	1.07379	0.65809	-0.0622983	0.284047	-0.56728	0.0154348	-1.65862	-0.0284553
0.49	0.687078	0.139316	-0.0538693	-0.152554	0.317968	0.351566	-0.276044	0.850459	0.118484	-0.137161	2.2941	0.286406	0.892746	0.883711	0.473003	0.213325	0.144038	-0.580926	-0.179217	-1.43057	0.0771046
0.5	0.729109	-0.036927	-0.255294	-0.300771	0.370069	0.447744	-0.396107	0.943597	-0.117496	-0.17302	2.40655	0.0414534	0.811475	0.659171	0.185088	0.256745	0.163176	-0.659878	-0.134627	-1.39568	-0.0761867
0.51	0.832042	-0.172046	-0.291987	-0.334752	0.400716	0.519227	-0.478202	0.833663	-0.237954	-0.148816	2.65279	-0.0452219	0.999876	0.618042	0.146377	0.0169905	0.310236	-0.653055	0.211802	-1.53151	-0.0991346
0.52	0.884366	-0.209813	-0.210012	-0.180752	0.494958	0.423699	-0.400212	1.05353	-0.0078989	-0.086062	2.83254	0.068775	1.13902	0.694741	0.320577	-0.0755131	0.228648	-0.450315	0.511926	-1.63868	0.252426
0.53	0.902379	-0.188831	-0.178003	0.0224132	0.559317	0.307377	-0.217551	1.52686	0.358413	0.0134472	2.78904	0.210094	1.09839	0.764771	0.416145	0.218044	-0.0705082	-0.215411	0.429606	-1.69102	0.619591
0.54	1.00617	-0.125888	-0.205328	0.114958	0.40608	0.367813	-0.0687544	1.45967	0.458136	0.168538	2.61667	0.231762	1.08361	0.825908	0.289124	0.570124	-0.15814	-0.247576	0.0754596	-1.79196	0.537897
0.55	1.14427	-0.0125888	-0.208451	0.0375963	0.104202	0.558217	0.0482307	0.729837	0.208334	0.302113	2.53213	0.160161	1.32373	0.873707	0.135489	0.512546	0.0574138	-0.539014	-0.111475	-1.92903	0.129426
0.56	1.08937	0.117495	-0.137406	-0.10339	-0.0107266	0.690136	0.12109	0.282468	-0.0315956	0.26984	2.56168	0.183714	1.67713	0.907054	0.289124	0.131204	0.225626	-0.7515	-0.00600264	-1.98511	-0.073433
0.57	0.872357	0.209813	0.00390357	-0.167014	0.211468	0.688186	0.0410474	0.691666	0.0197473	0.120128	2.58384	0.413592	1.70915	0.980419	0.70406	-0.0405883	0.144038	-0.707638	0.0523074	-1.8742	0.0642539
0.58	0.74798	0.166172	0.108519	-0.187982	0.479634	0.606956	-0.137509	1.31768	0.150079	0.0251014	2.58548	0.627455	1.32865	1.02711	0.919391	0.17368	-0.00805808	-0.571179	-0.0977549	-1.615	0.125754
0.59	0.731682	-0.00503551	0.0585536	-0.261005	0.482698	0.540022	-0.253468	1.3131	0.0454187	-0.00806831	2.63391	0.508747	0.987562	0.949295	0.665349	0.34736	0.0553993	-0.551685	-0.176645	-1.35705	-0.0917912
0.6	0.667349	-0.11246	-0.100712	-0.318123	0.357044	0.514028	-0.280148	0.917641	-0.16489	-0.0681324	2.74964	0.141319	1.06144	0.82702	0.279446	0.177456	0.380745	-0.645257	0.0128623	-1.29848	-0.236821
0.61	0.603874	-0.0889606	-0.223284	-0.247991	0.388457	0.46464	-0.24731	1.03368	-0.132307	-0.113853	2.89821	-0.0819648	1.34466	0.740316	0.212912	-0.0538031	0.628531	-0.665726	0.282974	-1.49039	0.00642539
0.62	0.687936	-0.0990316	-0.261539	-0.111343	0.535565	0.395106	-0.170347	1.62457	0.134281	-0.0600641	2.98849	0.0037685	1.41485	0.668064	0.408887	0.0434201	0.433122	-0.482481	0.400451	-1.7284	0.441516
0.63	0.855202	-0.166172	-0.241241	-0.0137371	0.520242	0.411352	-0.0954351	1.69176	0.336691	0.0932338	2.94089	0.207267	1.22152	0.646943	0.508084	0.369071	-0.0382759	-0.253424	0.358434	-1.83308	0.640703
0.64	0.972717	-0.129245	-0.163169	0.0267512	0.26127	0.54652	-0.0184713	0.998564	0.368286	0.28777	2.82926	0.262853	1.14518	0.752544	0.400419	0.527648	-0.239728	-0.224183	0.232382	-1.86922	0.441516
0.65	1.03877	0.0226598	-0.0741679	0.0195212	0.040608	0.692735	0.15598	0.560356	0.341628	0.405208	2.7677	0.186541	1.4641	0.934844	0.322996	0.404939	-0.0120871	-0.399631	0.0908947	-1.96642	0.115657
0.66	1.04391	0.125048	-0.0351322	-0.0419344	0.12259	0.751221	0.347877	0.958866	0.290285	0.327215	2.74225	0.247779	1.90863	1.0938	0.474212	0.225596	0.26491	-0.586774	-0.0454475	-2.05115	0.0357986
0.67	0.99073	0.120852	-0.00234214	-0.143878	0.340188	0.721978	0.29862	1.44288	0.148104	0.151505	2.72666	0.472004	1.93572	1.17828	0.764546	0.175568	0.288077	-0.694967	-0.170642	-1.91283	0.166142
0.68	0.972717	0.0830858	0.07651	-0.270404	0.3739	0.665442	0.00102618	1.19095	-0.0552923	0.0753042	2.77673	0.500268	1.49858	1.08602	0.907294	0.207661	0.173249	-0.752475	-0.193795	-1.54023	0.152373
0.69	1.03962	0.0394448	0.136625	-0.365118	0.27736	0.627101	-0.244232	0.632119	-0.1797	0.0869585	2.88589	0.229878	1.16242	0.849252	0.739142	0.166129	0.161162	-0.742728	-0.0248676	-1.22496	-0.0514031
0.7	1.13484	-0.0360878	0.0671415	-0.321015	0.347083	0.577063	-0.269887	0.793965	-0.101698	0.0726148	2.99834	0.0188425	1.27201	0.711415	0.457276	0.0585227	0.31628	-0.630637	0.203227	-1.22247	-0.10556
0.71	1.20689	-0.124209	-0.123353	-0.176414	0.586134	0.495832	-0.22063	1.69328	0.0967616	0.0215155	3.11736	0.0885597	1.49612	0.765883	0.348401	0.0462518	0.488521	-0.428872	0.303554	-1.47045	0.140441
0.72	1.24292	-0.137637	-0.281838	-0.0802537	0.665051	0.447744	-0.273991	2.20478	0.205372	-0.00806831	3.19943	0.241184	1.45056	0.852587	0.424613	0.175568	0.49255	-0.183245	0.309557	-1.7122	0.434172
0.73	1.27465	-0.0646223	-0.274031	-0.0245822	0.435195	0.508179	-0.38995	1.66427	0.233018	0.0564782	3.13377	0.244952	1.26216	0.872595	0.4851	0.285062	0.29412	-0.0623813	0.293264	-1.85177	0.5278
0.74	1.37673	-0.0243383	-0.134283	0.0549485	0.151705	0.6323	-0.388924	0.910006	0.322868	0.251911	2.9729	0.138492	1.32003	0.851475	0.454857	0.296389	0.0715155	-0.262197	0.214374	-1.95395	0.426829
0.75	1.50968	-0.046998	-0.0195179	0.0592865	0.12259	0.727827	-0.187792	0.952758	0.432465	0.449136	2.90313	0.149798	1.69437	0.841471	0.4851	0.342641	-0.0251815	-0.632586	0.0420174	-2.00505	0.261605
0.76	1.48481	0.0016785	0.0140529	-0.0759157	0.314137	0.789562	0.0153928	1.45051	0.392971	0.446446	2.97043	0.410766	2.05886	0.912612	0.717367	0.451191	-0.0322324	-0.804134	-0.155207	-1.92903	0.169814
0.77	1.27036	0.144351	0.0796329	-0.237146	0.406846	0.816856	-0.0451521	1.49937	0.173776	0.270737	3.05662	0.68775	2.04777	1.09158	0.989555	0.42193	0.023167	-0.682296	-0.240099	-1.72093	0.146866
0.78	1.08766	0.214009	0.192056	-0.328245	0.28349	0.759669	-0.332484	1.1314	-0.0691154	0.14523	3.05498	0.596364	1.69806	1.21941	0.962941	0.189727	0.161162	-0.492228	-0.126052	-1.45051	0.0578285
0.79	1.06879	0.11162	0.186591	-0.326076	0.210702	0.648546	-0.581846	1.07491	-0.135269	0.137161	2.99916	0.207267	1.45302	1.11826	0.647203	-0.0273735	0.34549	-0.438619	0.0797472	-1.2449	-0.0514031
0.8	1.07994	-0.026856	0.00312286	-0.244376	0.416806	0.579012	-0.664968	1.50701	0.00691154	0.128196	3.04184	0.00659487	1.5306	0.898162	0.435501	-0.0103831	0.517732	-0.489304	0.190364	-1.25362	0.0367165
0.81	1.02504	-0.0755326	-0.203767	-0.162676	0.732476	0.573164	-0.635208	1.89025	0.159953	0.0770972	3.25607	0.162045	1.62788	0.775887	0.505665	0.2171	0.593277	-0.471759	0.239242	-1.46796	0.29465
0.82	0.981295	-0.0688186	-0.271689	-0.122911	0.766954	0.595908	-0.552087	1.80169	0.192536	0.0681324	3.44649	0.348586	1.53799	0.754767	0.644783	0.405883	0.450246	-0.338224	0.332709	-1.72466	0.451613
0.83	1.01646	-0.0486765	-0.17488	-0.0325353	0.439026	0.623852	-0.445364	1.47494	0.239929	0.148816	3.37508	0.2751	1.49981	0.779222	0.649622	0.384173	0.18735	-0.268045	0.342999	-1.91034	0.434172
0.84	1.1031	-0.0151065	-0.0445007	0.0983289	0.127187	0.642697	-0.312986	1.39555	0.419629	0.289563	3.15429	0.061238	1.72885	0.849252	0.578248	0.300165	0.0715155	-0.388909	0.142345	-1.99882	0.433255
0.85	1.15714	0.0125888	-0.0171757	0.0780847	0.174691	0.681688	-0.146744	1.62916	0.530214	0.437482	3.08042	0.068775	2.05516	0.934844	0.606072	0.363407	0.121879	-0.535115	-0.0934673	-1.98885	0.469053
0.86	1.09709	0.020142	-0.0296671	-0.118573	0.403781	0.810357	-0.0892781	1.73604	0.362362	0.513682	3.17071	0.413592	2.16722	1.01266	0.817774	0.484228	0.174256	-0.522444	-0.153492	-1.88043	0.366247
0.87	0.954704	0.0872821	0.0741679	-0.279803	0.41604	0.965671	-0.221656	1.4612	0.0681281	0.447343	3.22488	0.709419	1.96404	1.13604	1.05125	0.426649	0.196416	-0.43472	-0.0480198	-1.69725	0.0816942
0.88	0.822606	0.233312	0.219381	-0.287757	0.213	0.953323	-0.284253	1.17568	-0.0276462	0.284184	3.17399	0.56339	1.73008	1.25053	1.00528	0.165185	0.26088	-0.41815	0.0617396	-1.46671	-0.170732
0.89	0.712811	0.252614	0.184249	-0.224855	0.166263	0.751871	-0.0646496	1.29019	0.138231	0.140747	3.119	0.177119	1.73008	1.16828	0.717367	-0.0358687	0.381752	-0.48443	0.0746021	-1.24864	-0.123
0.9	0.662202	0.0310523	-0.0140529	-0.19955	0.445921	0.569265	0.245258	1.66427	0.256714	0.0788902	3.19287	0.076312	1.78549	0.905943	0.579458	0.0613544	0.542913	-0.55266	0.0668847	-1.18259	0.202859
0.91	0.780575	-0.1796	-0.149897	-0.22847	0.761591	0.554318	0.402264	1.92078	0.105648	0.111163	3.42844	0.295827	1.65743	0.705857	0.70406	0.33037	0.647669	-0.532191	0.208372	-1.3583	0.462628
0.92	0.954704	-0.118334	-0.129599	-0.215456	0.720983	0.658943	0.464862	1.9498	-0.0345577	0.194536	3.65005	0.375907	1.51952	0.720308	0.79116	0.414378	0.530826	-0.399631	0.440754	-1.696	0.462628
0.93	0.96757	0.0495158	-0.0320093	-0.0527795	0.372367	0.734325	0.597239	1.91926	0.231043	0.284184	3.60326	0.170524	1.65004	0.877041	0.682285	0.278455	0.281026	-0.260247	0.446756	-1.99757	0.414896
0.94	0.955562	0.0478373	0.0202986	0.150385	0.168561	0.705082	0.841471	1.92537	0.692142	0.416863	3.34882	0.0282637	1.95542	0.985977	0.574619	0.271847	0.170227	-0.244652	0.122622	-2.07358	0.481904
0.95	1.12797	-0.00503551	0.00390357	0.138817	0.287321	0.690136	1.07339	1.80627	0.733611	0.562092	3.20764	0.216688	2.16352	0.951518	0.691962	0.499331	0.221597	-0.365516	-0.176645	-1.91283	0.492919
0.96	1.25664	0.130923	0.038255	-0.0990519	0.390756	0.854547	1.10007	1.47494	0.28831	0.574643	3.28151	0.566217	2.18323	0.931509	0.984716	0.580507	0.281026	-0.489304	-0.155207	-1.72716	0.282717
0.97	1.10224	0.301291	0.19674	-0.28848	0.271997	1.07484	0.874309	1.27034	-0.0444313	0.441068	3.38083	0.721667	2.08348	1.11047	1.18795	0.305828	0.297142	-0.513671	0.0222947	-1.65613	0.00183582
0.98	0.917819	0.206456	0.318532	-0.284141	0.201507	1.02806	0.639313	1.57419	0.0740522	0.302113	3.36934	0.567158	1.98867	1.28722	1.13472	0.00188783	0.293113	-0.499051	0.0797472	-1.56017	-0.0936271
0.99	0.977863	0	0.209232	-0.216179	0.404547	0.727827	0.600318	2.03225	0.300158	0.226809	3.32501	0.341991	1.96158	1.18273	0.919391	0.0490835	0.319302	-0.533166	0.0188649	-1.30721	0.0514031
1	1.10825	0.0016785	-0.0390357	-0.211118	0.675778	0.533523	0.642391	2.04293	0.220182	0.200811	3.41448	0.30148	1.90986	0.919282	0.78995	0.336033	0.469383	-0.586774	0.0360148	-1.11779	0.267113
1.01	1.08766	0.0763718	-0.144432	-0.238592	0.701062	0.613454	0.614685	1.79253	-0.0493682	0.22412	3.66072	0.351412	1.81258	0.783668	0.803257	0.441752	0.670836	-0.572154	0.221234	-1.30471	0.365329
1.02	1.06965	-0.0318915	-0.0351322	-0.190874	0.489594	0.780464	0.591082	1.83528	-0.0552923	0.292252	3.81667	0.249663	1.82613	0.822574	0.794789	0.251081	0.657741	-0.45129	0.425319	-1.76828	0.397456
1.03	1.24635	-0.143512	0.0780715	-0.0151831	0.30954	0.813607	0.686518	2.10859	0.348539	0.385486	3.66564	0.0923281	1.98867	0.904831	0.733093	0.132148	0.396861	-0.263171	0.404739	-2.09352	0.534225
1.04	1.46251	-0.0293738	0.04372	0.16846	0.31567	0.738225	0.885597	2.17119	0.753358	0.515475	3.4112	0.174293	2.10688	0.939291	0.774224	0.366239	0.185336	-0.138409	0.147489	-2.08231	0.658143
1.05	1.47623	0.133441	-0.0312286	0.156892	0.369303	0.785013	1.07134	1.89483	0.683255	0.65174	3.37837	0.481425	2.13028	0.968191	0.92302	0.673955	0.205481	-0.230031	-0.0728874	-1.90162	0.493837
1.06	1.33727	0.171207	0.0265443	-0.0506104	0.291918	1.01116	1.14009	1.58793	0.263626	0.660705	3.50395	0.723551	2.21401	1.11381	1.03673	0.606937	0.319302	-0.476632	-0.0986124	-1.77202	0.134933
1.07	1.24806	0.202259	0.209232	-0.240038	0.181587	1.13138	1.03747	1.63526	0.0681281	0.493063	3.52611	0.705651	2.33099	1.3428	1.09238	0.242586	0.354556	-0.625763	-0.0600251	-1.68853	-0.0321269
1.08	1.24292	0.240026	0.345857	-0.290649	0.253608	0.952024	0.832235	1.95743	0.240917	0.295838	3.44075	0.517226	2.28297	1.35725	1.16617	0.0689057	0.303185	-0.584825	-0.0343	-1.51531	0.101888
1.09	1.22662	0.133441	0.316189	-0.270404	0.49036	0.698584	0.669072	2.04904	0.323855	0.249221	3.4391	0.408882	2.08102	1.05601	1.19037	0.219932	0.312251	-0.513671	0.0591673	-1.23618	0.279045
1.1	1.2189	-0.0310523	0.133502	-0.237146	0.652792	0.658943	0.613658	1.84902	0.0937995	0.39983	3.62706	0.445624	1.92094	0.8059	1.06819	0.366239	0.510681	-0.539989	0.223807	-1.08041	0.274456
1.11	1.24549	-0.0503551	-0.0593343	-0.194489	0.608353	0.785013	0.622894	1.92995	-0.0809638	0.574643	3.89218	0.420187	1.92956	0.872595	0.856485	0.283174	0.770554	-0.551685	0.366151	-1.30222	0.209284
1.12	1.23777	0.0411233	-0.1093	-0.122911	0.446688	0.849348	0.657784	2.42617	0.166864	0.532508	3.95784	0.2572	2.0761	1.03266	0.708899	0.148195	0.787678	-0.363566	0.391019	-1.78946	0.35156
1.13	1.22147	0.0772111	-0.0366936	0.00506104	0.362407	0.783064	0.742958	2.59566	0.638824	0.31825	3.73869	0.189367	2.19431	1.02488	0.742771	0.235035	0.516725	-0.0818755	0.256392	-2.11097	0.689352
1.14	1.29953	0.03357	0.0405972	0.102667	0.399184	0.736925	0.88765	2.08721	0.80865	0.298527	3.53432	0.347644	2.16845	0.907054	0.942375	0.518209	0.269946	-0.053609	0.0617396	-2.06735	0.81327
1.15	1.40761	0.030213	0.0921243	0.0397654	0.391522	0.885739	1.05492	1.57113	0.52429	0.642776	3.58931	0.578464	2.1783	0.894827	1.14561	0.700384	0.238721	-0.340173	-0.0420174	-1.88168	0.477315
1.16	1.35786	0.139316	0.176442	-0.116404	0.2674	1.14958	1.18216	1.67649	0.253752	0.97268	3.71981	0.70094	2.42088	1.08935	1.23634	0.575788	0.286062	-0.597496	-0.0703148	-1.78448	0.0642539
1.17	1.12797	0.282827	0.293549	-0.201719	0.205338	1.19117	1.17088	2.17119	0.32583	0.839104	3.68206	0.66985	2.6807	1.38726	1.25206	0.28695	0.288077	-0.60042	-0.0926098	-1.67233	0.0458956
1.18	0.880935	0.318076	0.346637	-0.218348	0.324098	0.920831	0.985137	2.41243	0.39692	0.382796	3.55976	0.538895	2.59204	1.51287	1.20851	0.159521	0.310236	-0.504899	-0.0600251	-1.35954	0.27721
1.19	0.753127	0.202259	0.268566	-0.242207	0.489594	0.696634	0.722434	2.15134	0.147117	0.164952	3.57864	0.450335	2.22756	1.30056	1.12746	0.23881	0.465354	-0.523418	0.0806048	-1.04053	0.337792
1.2	0.733398	0.0604261	0.128818	-0.25739	0.571576	0.75837	0.555166	1.86124	-0.106635	0.389072	3.78466	0.451277	1.98744	0.983754	1.08391	0.293557	0.744366	-0.597496	0.261536	-1.11156	0.217545
1.21	0.717958	-0.0016785	0.038255	-0.217625	0.603756	0.907184	0.563375	2.10553	0.054305	0.66698	4.02186	0.411708	2.0527	0.891492	1.02948	0.26052	0.897469	-0.511722	0.385874	-1.54023	0.223971
1.22	0.651909	-0.0117495	0.0156143	-0.0997749	0.5869	0.896137	0.702936	2.65368	0.461099	0.602434	4.07604	0.310901	2.26942	0.989312	0.918181	0.284118	0.719184	-0.212486	0.382444	-1.8904	0.467217
1.23	0.629607	0.0109103	0.0234214	0.0751927	0.484997	0.776565	0.868152	2.72849	0.661533	0.372039	3.89136	0.304306	2.3901	1.04156	0.857695	0.406827	0.437151	0.0321654	0.205799	-1.94523	0.721479
1.24	0.772855	0.0746933	0.0460622	0.167014	0.359342	0.768117	0.995399	2.22005	0.521328	0.443757	3.71735	0.415477	2.36301	0.991535	0.958102	0.561629	0.375708	-0.0857744	0.00857494	-1.89289	0.704039
1.25	1.0036	0.125048	0.106177	0.0426574	0.27736	0.96697	1.1247	1.87193	0.332741	0.865102	3.75921	0.517226	2.41842	0.974861	1.14924	0.63431	0.437151	-0.456164	-0.04459	-1.91283	0.418568
1.26	1.1031	0.141833	0.219381	-0.171353	0.257439	1.20676	1.21295	2.05362	0.409756	1.12598	3.86017	0.589769	2.67085	1.10936	1.31013	0.524816	0.403912	-0.655979	-0.0282976	-1.89414	0.187254
1.27	0.997593	0.218205	0.341172	-0.253775	0.327162	1.21131	1.12265	2.30861	0.597355	0.863309	3.81667	0.685866	2.83216	1.35391	1.38876	0.317155	0.338439	-0.549736	-0.0334425	-1.66485	0.213874
1.28	0.858633	0.334022	0.385673	-0.218348	0.423702	0.965021	0.885597	2.24601	0.457149	0.419552	3.71981	0.725435	2.65977	1.47952	1.35368	0.214269	0.386788	-0.441543	0.0171499	-1.28602	0.285471
1.29	0.838904	0.298773	0.293549	-0.196658	0.421403	0.779165	0.693701	2.05668	0.0710901	0.33618	3.76085	0.605786	2.33345	1.29611	1.24723	0.255801	0.553993	-0.551685	0.1372	-1.05175	0.21112
1.3	0.903237	0.107424	0.145213	-0.223409	0.421403	0.833752	0.631103	2.11775	0.0276462	0.584504	3.94471	0.410766	2.1586	1.02044	1.16617	0.302997	0.745373	-0.655979	0.225522	-1.20502	0.175321
1.31	0.981295	-0.00671401	0.0733872	-0.237146	0.601458	0.936427	0.650601	2.54985	0.425553	0.732423	4.14909	0.304306	2.22386	0.960411	1.08875	0.293557	0.829983	-0.46981	0.282116	-1.58883	0.380934
1.32	1.05592	0.0327308	0.0843172	-0.155446	0.777681	0.903935	0.709094	2.98958	0.652647	0.607813	4.23116	0.347644	2.40857	1.04711	1.01617	0.302053	0.723213	-0.123788	0.334424	-1.83682	0.704039
1.33	1.14084	0.0663008	0.1093	0.0310893	0.658155	0.818805	0.819922	2.91171	0.444313	0.494856	4.13267	0.448451	2.51693	1.06045	1.04883	0.411547	0.57011	0.00389883	0.282116	-1.86174	0.818778
1.34	1.2575	0.0495158	0.124134	0.178583	0.359342	0.851948	0.998478	2.35899	0.311019	0.706426	3.98329	0.47483	2.52062	1.0071	1.16617	0.580507	0.527804	-0.192992	0.0866071	-1.86174	0.579203
1.35	1.33984	0.11246	0.160047	0.115681	0.218364	1.0326	1.19345	2.00018	0.613153	1.08653	3.92583	0.442798	2.62775	1.03044	1.22787	0.638086	0.508667	-0.444467	-0.0926098	-1.90162	0.25059
1.36	1.24978	0.277792	0.234995	-0.0954368	0.304177	1.21456	1.27247	2.14676	0.899488	1.16004	3.91024	0.529474	2.90358	1.20829	1.25448	0.486116	0.418013	-0.497101	-0.134627	-1.82436	0.202859
1.37	1.04734	0.392769	0.323997	-0.244376	0.432896	1.20676	1.12675	2.35899	0.607228	0.819382	3.85524	0.777252	2.99839	1.43617	1.38151	0.300165	0.36765	-0.446417	-0.0763174	-1.53525	0.354314
1.38	0.955562	0.314719	0.391919	-0.258836	0.448986	1.02156	0.872257	2.35441	0.010861	0.489477	3.85524	0.93176	2.7041	1.46507	1.54482	0.283174	0.453267	-0.51757	0.0360148	-1.20876	0.332284
1.39	1.00789	0.133441	0.391138	-0.22847	0.423702	0.896787	0.738853	2.36357	-0.0819511	0.510096	4.00873	0.760294	2.37655	1.26054	1.49401	0.359631	0.644647	-0.637459	0.150062	-1.10035	0.143194
1.4	1.01732	0.0553905	0.301356	-0.208949	0.55472	0.935778	0.756298	2.54985	0.422591	0.727941	4.22706	0.414534	2.37039	1.08269	1.24723	0.360575	0.833004	-0.55266	0.187792	-1.2611	0.169814
1.41	0.941837	0.0830858	0.172538	-0.194489	0.756994	0.955273	0.80145	2.79109	0.708927	0.79428	4.34772	0.240242	2.60066	1.06045	1.08391	0.292613	0.879338	-0.297286	0.186077	-1.52777	0.487412
1.42	0.969286	0.0520336	0.0913436	-0.152554	0.705659	0.868843	0.806581	2.88118	0.354463	0.672359	4.29847	0.326917	2.73611	1.06268	1.12746	0.283174	0.744366	-0.146206	0.243529	-1.71594	0.766457
1.43	1.16229	-0.010071	0.0858786	-0.0361503	0.412975	0.831153	0.825052	2.77124	0.0799764	0.655326	4.17453	0.485194	2.63268	1.02822	1.24844	0.396444	0.596298	-0.171549	0.315559	-1.82186	0.7738
1.44	1.31497	0.0679793	0.128818	0.113512	0.226025	0.976068	0.951273	2.64451	0.540088	0.929649	4.13267	0.535126	2.52555	1.06268	1.28231	0.560685	0.579175	-0.227107	0.236669	-1.92155	0.57186
1.45	1.28838	0.240026	0.200644	0.148216	0.265101	1.21066	1.19756	2.60482	1.1177	1.23983	4.14826	0.535126	2.74473	1.20385	1.21577	0.624871	0.589247	-0.266095	0.00771741	-1.92405	0.374508
1.46	1.17429	0.319754	0.283399	0.0122911	0.344785	1.28344	1.38432	2.51779	0.880728	1.19052	4.06619	0.68775	3.15601	1.37614	1.23634	0.511602	0.537877	-0.342123	-0.166355	-1.72342	0.32953
1.47	1.08852	0.30213	0.363032	-0.169183	0.359342	1.10994	1.26939	2.41701	0.112559	0.841794	3.95456	0.921397	3.23605	1.47285	1.48554	0.350192	0.518739	-0.476632	-0.132055	-1.44802	0.358904
1.48	1.02847	0.28031	0.443446	-0.274742	0.363939	0.944226	0.92254	2.48725	-0.135269	0.633811	4.01776	0.903497	2.85432	1.38726	1.7783	0.297333	0.579175	-0.609193	0.0583098	-1.28477	0.308419
1.49	0.991588	0.233312	0.474675	-0.290649	0.453583	0.994914	0.703962	2.63841	0.360388	0.755732	4.23773	0.611438	2.5157	1.19273	1.76257	0.305828	0.641625	-0.586774	0.195509	-1.22496	0.247836
1.5	1.02161	0.128405	0.363813	-0.236423	0.652792	1.06575	0.755272	2.6949	0.781992	0.940406	4.42159	0.406055	2.57603	1.12159	1.41538	0.280343	0.700046	-0.385985	0.194652	-1.23742	0.35615
1.51	1.07994	0.0629438	0.184249	-0.148939	0.769253	0.934478	0.858916	2.83079	0.54305	0.917994	4.48397	0.448451	2.78044	1.20385	1.10811	0.269016	0.806816	-0.215411	0.220377	-1.41437	0.581039
1.52	1.09366	0.130923	0.106958	-0.0571175	0.599925	0.783064	0.845576	3.13158	0.106635	0.773661	4.4339	0.549258	2.7829	1.24386	1.11053	0.320931	0.932723	-0.187144	0.343856	-1.72093	0.704039
1.53	1.1254	0.233312	0.143652	0.0527795	0.330227	0.88379	0.817869	3.18808	0.28831	0.788005	4.34443	0.551142	2.65607	1.19273	1.29561	0.393612	0.949847	-0.189093	0.336139	-1.94897	0.684763
1.54	1.26865	0.215687	0.204547	0.128695	0.292684	1.15543	0.918435	2.79567	0.951818	1.0686	4.30996	0.509689	2.69178	1.1605	1.42264	0.488948	0.776598	-0.18227	0.0977546	-1.98635	0.631524
1.55	1.41962	0.160297	0.256855	0.0701316	0.429065	1.31334	1.16061	2.41243	1.13942	1.37251	4.30668	0.569985	2.975	1.21163	1.42868	0.622983	0.521761	-0.26902	-0.134627	-1.85302	0.575531
1.56	1.39474	0.222401	0.316189	-0.0780847	0.455116	1.25225	1.37509	2.48572	0.569709	1.36086	4.23773	0.772542	3.27545	1.35058	1.49038	0.655077	0.437151	-0.463961	-0.15435	-1.61251	0.469053
1.57	1.20775	0.357521	0.419244	-0.195212	0.334058	1.10734	1.30839	2.84606	0.065166	1.05874	4.1614	0.938355	3.28038	1.52621	1.7045	0.476677	0.624502	-0.630637	-0.0180077	-1.38696	0.303829
1.58	1.06364	0.412072	0.530105	-0.266789	0.273529	1.07419	0.976927	3.02928	0.230056	0.843587	4.20736	0.846027	2.99839	1.56734	1.83394	0.271847	0.837034	-0.605294	0.0926095	-1.26484	0.172568
1.59	1.05249	0.349968	0.517614	-0.289926	0.426767	1.13268	0.722434	2.86744	0.613153	0.90634	4.3469	0.590712	2.77182	1.36836	1.66216	0.240698	0.835019	-0.411327	0.0994697	-1.23244	0.246001
1.6	1.06879	0.236669	0.340392	-0.232085	0.704893	1.0703	0.7368	2.69337	0.546999	1.02199	4.46837	0.455046	2.77428	1.12381	1.38876	0.333202	0.773576	-0.260247	0.114047	-1.2935	0.504852
1.61	1.06107	0.116656	0.172538	-0.130141	0.82212	0.898087	0.845576	2.92393	0.18365	0.980748	4.56112	0.507805	2.81123	1.06379	1.29803	0.404939	0.839048	-0.257323	0.271826	-1.49039	0.67283
1.62	1.08766	0.0545513	0.156143	-0.0274742	0.632105	0.881191	0.872257	3.41252	0.221169	0.903651	4.63089	0.611438	2.7632	1.15271	1.36941	0.41721	0.898477	-0.244652	0.427034	-1.7608	0.637949
1.63	1.13827	0.119174	0.221723	0.0824227	0.399184	1.0703	0.894833	3.52551	0.800751	0.999574	4.60709	0.635934	2.77921	1.26832	1.4432	0.448359	0.825954	-0.154004	0.307841	-1.94274	0.619591
1.64	1.2026	0.214848	0.25061	0.134479	0.393821	1.21066	1.05697	3.03844	1.18484	1.26852	4.49546	0.567158	2.97377	1.3628	1.46135	0.583339	0.707097	-0.194942	0.01029	-1.91408	0.715054
1.65	1.3244	0.214848	0.265443	0.0426574	0.455882	1.18532	1.32275	2.57428	0.817537	1.49891	4.37809	0.553969	3.25698	1.39171	1.48312	0.705104	0.630545	-0.433745	-0.12348	-1.72466	0.706793
1.66	1.42391	0.214848	0.343514	-0.111343	0.366238	1.18077	1.4305	2.6949	0.239929	1.49264	4.31324	0.733914	3.40844	1.40393	1.63918	0.607881	0.614429	-0.613092	-0.0334425	-1.53027	0.516785
1.67	1.32869	0.34745	0.480139	-0.186536	0.265867	1.29904	1.20577	3.08425	0.26955	1.28286	4.35018	0.964735	3.30747	1.52954	1.89564	0.379454	0.659756	-0.55266	0.0720296	-1.42933	0.313008
1.68	1.10138	0.490962	0.555088	-0.172076	0.342486	1.35363	0.881492	3.13158	0.681281	1.09998	4.47494	0.949661	3.11414	1.68961	1.95129	0.290726	0.716162	-0.371364	0.0720296	-1.34708	0.219381
1.69	1.00274	0.428857	0.468429	-0.143155	0.523307	1.18142	0.785031	2.84148	0.699053	1.07398	4.57179	0.70094	3.02549	1.59624	1.68878	0.360575	0.770554	-0.274868	0.0325847	-1.20876	0.291896
1.7	1.07994	0.224919	0.315409	-0.156169	0.658155	0.940326	0.8661	2.75445	0.315956	1.10267	4.60052	0.505921	2.95776	1.23275	1.42385	0.399276	0.910564	-0.310932	0.0951821	-1.18633	0.532389
1.71	1.164	0.11246	0.281057	-0.187982	0.692634	0.900686	0.885597	3.18808	0.196485	1.10267	4.68424	0.495557	2.84201	0.95263	1.41659	0.357744	1.07273	-0.332376	0.290692	-1.46796	0.740755
1.72	1.17344	0.138476	0.341172	-0.136648	0.652792	1.07809	0.832235	3.74996	0.568721	1.14929	4.84019	0.556795	2.83585	1.00376	1.55208	0.360575	1.02438	-0.183245	0.432179	-1.85675	0.745345
1.73	1.20174	0.172046	0.323997	0.0354273	0.593796	1.20481	0.888676	3.74843	0.969591	1.31962	4.86399	0.571869	3.0181	1.28277	1.62708	0.511602	0.778612	-0.00584825	0.315559	-1.99258	0.684763
1.74	1.32612	0.193867	0.234214	0.178583	0.514878	1.14503	1.12265	3.12395	0.937995	1.55987	4.67521	0.552085	3.24836	1.5062	1.59563	0.732478	0.633567	-0.131586	0.0437322	-1.81688	0.700367
1.75	1.41447	0.264364	0.238118	0.128695	0.374666	1.09954	1.39561	2.65826	0.575633	1.67552	4.4536	0.591654	3.42322	1.53732	1.5678	0.791944	0.696017	-0.513671	-0.0840349	-1.58883	0.675584
1.76	1.30982	0.368431	0.381769	-0.0578405	0.253608	1.25875	1.46231	2.86744	0.373223	1.55449	4.39943	0.755583	3.51803	1.55956	1.68999	0.5739	0.820917	-0.697891	-0.0137201	-1.51905	0.514031
1.77	1.14856	0.465784	0.550404	-0.202442	0.314903	1.4628	1.21911	3.29648	0.544037	1.37699	4.53568	0.953429	3.46262	1.7174	1.93072	0.339809	0.87128	-0.501	0.0445897	-1.52777	0.33871
1.78	1.14427	0.501033	0.64487	-0.243653	0.494958	1.41341	0.918435	3.34382	0.724724	1.36265	4.69327	0.97604	3.28654	1.74964	2.02145	0.351136	0.828975	-0.26902	0.00857494	-1.41064	0.314844
1.79	1.20517	0.391091	0.607396	-0.218348	0.606055	1.12878	0.84455	3.13158	0.548974	1.41464	4.71297	0.75841	3.14493	1.45062	1.8037	0.464406	0.793721	-0.277792	0.0137198	-1.16515	0.462628
1.8	1.16057	0.203938	0.449692	-0.160507	0.654325	0.934478	0.906121	3.15601	0.259677	1.34024	4.71051	0.526647	3.09444	1.13271	1.54482	0.457798	0.884375	-0.374288	0.134627	-1.10533	0.624181
1.81	1.12969	0.119174	0.30526	-0.10339	0.705659	1.01766	0.905095	3.56216	0.316944	1.23087	4.86399	0.477657	3.09814	1.12159	1.55329	0.391725	1.06669	-0.304109	0.279544	-1.45924	0.66824
1.82	1.25407	0.174564	0.289645	-0.0578405	0.690336	1.20676	0.878414	3.89654	0.664495	1.30258	5.03554	0.527589	3.16463	1.27944	1.74079	0.41721	1.1372	-0.0818755	0.327564	-1.90411	0.693942
1.83	1.39045	0.238347	0.345076	0.00795307	0.584602	1.23991	0.949221	3.69041	0.900475	1.55718	4.96988	0.539837	3.26807	1.33057	1.81701	0.538975	0.992152	0.00974708	0.257249	-1.97638	0.831629
1.84	1.40075	0.239186	0.361471	0.112789	0.445921	1.15153	1.11649	3.21709	0.894551	1.80909	4.73185	0.539837	3.35426	1.26943	1.6924	0.683394	0.781634	-0.218335	0.133769	-1.74086	0.8968
1.85	1.37072	0.266043	0.336488	0.174968	0.312605	1.21131	1.31967	3.07814	0.804701	1.86647	4.57015	0.621802	3.45523	1.31945	1.56901	0.756075	0.697024	-0.535115	0.0274398	-1.58634	0.685681
1.86	1.34585	0.393609	0.34898	0.0816997	0.280425	1.43031	1.44589	3.27663	0.730649	1.71048	4.5956	0.813053	3.61408	1.64959	1.70934	0.650357	0.76854	-0.571179	-0.04459	-1.60005	0.401128
1.87	1.26093	0.507747	0.489508	-0.131587	0.388457	1.49529	1.33917	3.37283	0.648698	1.55629	4.72528	0.978867	3.6892	2.03754	2.07589	0.46063	0.895455	-0.41815	-0.0677425	-1.56267	0.341463
1.88	1.17172	0.447321	0.706547	-0.291372	0.499555	1.29189	1.06313	3.23083	0.528239	1.5796	4.81803	0.928934	3.54266	1.98196	2.29122	0.403051	0.940781	-0.411327	0.00514485	-1.35954	0.469053
1.89	1.16572	0.285345	0.771346	-0.28631	0.542461	1.08199	0.884571	3.18197	0.409756	1.65221	4.83363	0.705651	3.30008	1.44062	2.09161	0.466294	0.900491	-0.476632	0.139772	-1.14396	0.57186
1.9	1.18201	0.223241	0.569141	-0.167737	0.62904	1.09109	0.875335	3.49192	0.412718	1.58587	4.91078	0.537011	3.19541	1.05267	1.72507	0.469125	0.945818	-0.325553	0.221234	-1.17387	0.595725
1.91	1.15542	0.255972	0.3279	-0.0730236	0.737839	1.21456	0.915357	3.96983	0.562797	1.47919	5.10448	0.511573	3.26314	1.19384	1.59563	0.405883	1.13518	-0.0331401	0.246102	-1.50285	0.631524
1.92	1.13913	0.261007	0.275592	-0.0318123	0.694933	1.22951	0.974875	4.11335	0.735585	1.55629	5.18738	0.533242	3.35426	1.49175	1.70813	0.406827	1.24195	0.102344	0.274399	-1.82436	0.750852
1.93	1.19317	0.250936	0.342734	0.0498874	0.52254	1.13268	1.06723	3.70568	0.856044	1.79744	5.02487	0.5323	3.36411	1.49508	1.79765	0.50405	1.0677	-0.0438619	0.267539	-1.86423	0.90139
1.94	1.29953	0.276953	0.390357	0.157615	0.400716	1.14373	1.14317	3.25678	0.926147	1.98839	4.83363	0.544547	3.36288	1.305	1.7795	0.64375	0.791707	-0.330426	0.159494	-1.74336	0.910569
1.95	1.39303	0.322272	0.416121	0.133033	0.396886	1.36143	1.24374	3.33465	0.897513	2.01708	4.81885	0.654776	3.51065	1.30834	1.8037	0.762683	0.722206	-0.485405	-0.02058	-1.65239	0.709546
1.96	1.39217	0.388573	0.484824	-0.0498874	0.452817	1.55183	1.40793	3.67972	0.770143	1.95701	4.9116	0.867696	3.81356	1.62292	2.00572	0.746636	0.849121	-0.438619	-0.151777	-1.56267	0.492919
1.97	1.29696	0.49348	0.634721	-0.227747	0.458181	1.4602	1.46231	3.69957	0.626976	1.91847	4.96413	0.991114	4.0032	1.95306	2.25977	0.567293	0.93776	-0.43667	-0.102042	-1.41811	0.433255
1.98	1.2026	0.555584	0.76432	-0.291372	0.398418	1.21716	1.24271	3.40336	0.50553	1.90143	4.92637	0.836606	3.82834	1.94639	2.24525	0.393612	0.884375	-0.545837	0.0754596	-1.27356	0.469053
1.99	1.16572	0.461588	0.691713	-0.250883	0.44822	1.13788	0.90099	3.32397	0.438389	1.8324	4.88123	0.578464	3.44292	1.63737	1.94403	0.366239	0.865237	-0.491253	0.183504	-1.20253	0.528718
2	1.16057	0.284506	0.462183	-0.178583	0.707192	1.23991	0.732696	3.69041	0.492694	1.73648	4.99286	0.507805	3.24098	1.43283	1.75047	0.423818	1.09691	-0.201765	0.175787	-1.30097	0.637031
2.01	1.18802	0.203938	0.335707	-0.127972	0.897973	1.28409	0.835314	4.10877	0.648698	1.75889	5.26043	0.58129	3.35549	1.4873	1.84846	0.471957	1.38498	0.0107218	0.223807	-1.54771	0.75636
2.02	1.23176	0.252614	0.378647	-0.0549485	0.735541	1.18402	1.05697	4.1332	0.785941	1.92474	5.38848	0.59448	3.57098	1.48841	1.95975	0.494611	1.3175	-0.0311907	0.338711	-1.76828	0.827039
2.03	1.24034	0.314719	0.4372	0.0983289	0.426	1.11838	1.15959	3.83852	0.873816	2.06907	5.19723	0.538895	3.63625	1.27832	1.87628	0.548414	0.958912	-0.190068	0.294121	-1.83183	0.872935
2.04	1.27465	0.320594	0.43642	0.203888	0.347083	1.24575	1.14112	3.65529	0.95873	2.14079	4.951	0.5323	3.58945	1.15827	1.77467	0.68245	0.751416	-0.312882	0.0643121	-1.78448	0.893129
2.05	1.4402	0.323951	0.434858	0.0983289	0.475803	1.46475	1.2386	3.74232	0.990325	2.24209	4.94771	0.630281	3.72121	1.38059	1.90774	0.77401	0.812859	-0.358693	-0.0960399	-1.68105	0.805927
2.06	1.60061	0.396966	0.514491	-0.124357	0.521774	1.54988	1.44179	3.80645	0.888627	2.33802	5.08068	0.8074	4.04014	1.7752	2.2392	0.66546	0.917614	-0.396706	-0.04459	-1.51407	0.629688
2.07	1.51483	0.532085	0.713573	-0.232085	0.408378	1.44981	1.44589	3.63544	0.696091	2.30126	5.10777	0.97133	4.14727	1.98752	2.45453	0.472901	0.949847	-0.510747	0.0908947	-1.3421	0.469971
2.08	1.26007	0.612653	0.886892	-0.172076	0.348616	1.31919	1.18627	3.50566	0.552923	2.15962	5.03061	0.976982	3.85174	1.87858	2.31057	0.394556	0.975028	-0.559483	0.111475	-1.24864	0.40021
2.09	1.14341	0.532085	0.776811	-0.0896528	0.507216	1.2815	0.933828	3.69957	0.577607	2.03142	5.01502	0.791384	3.50695	1.62069	2.00088	0.406827	1.07575	-0.380136	0.0308699	-1.22247	0.48374
2.1	1.22662	0.360878	0.46999	-0.112789	0.765422	1.28409	0.872257	4.00189	0.702015	1.98839	5.17015	0.605786	3.47001	1.50286	1.91499	0.397388	1.26814	-0.146206	0.0523074	-1.28851	0.689352
2.11	1.32355	0.261007	0.336488	-0.185813	0.856598	1.24185	0.961535	4.10724	0.73756	2.09866	5.41885	0.579406	3.65225	1.54399	2.03718	0.397388	1.39908	-0.107218	0.251246	-1.47917	0.837136
2.12	1.31325	0.286185	0.453595	-0.127972	0.708724	1.19767	1.07031	4.10724	0.692142	2.31202	5.5354	0.634049	3.74214	1.49842	2.07952	0.46063	1.26713	-0.145232	0.422746	-1.7122	0.868345
2.13	1.30982	0.350807	0.55743	0.101221	0.517943	1.2464	1.10417	4.20649	0.798777	2.44201	5.38848	0.645355	3.67442	1.35058	2.01056	0.591834	0.988123	-0.0662802	0.327564	-1.83682	0.904144
2.14	1.4565	0.398644	0.515272	0.277634	0.461245	1.36857	1.1442	4.24313	1.06635	2.4707	5.16604	0.635934	3.71382	1.35391	1.99846	0.764571	0.894447	-0.0126712	0.0471623	-1.80068	0.921584
2.15	1.61347	0.447321	0.456718	0.16846	0.473504	1.45955	1.34122	3.98204	1.14534	2.53255	5.09956	0.684924	4.03029	1.55956	2.10734	0.83442	1.0405	-0.179346	-0.108902	-1.6312	0.785733
2.16	1.52941	0.534603	0.531667	-0.104836	0.413742	1.49724	1.54133	3.60643	0.871842	2.60696	5.14881	0.817764	4.3332	1.77076	2.25977	0.653189	1.17346	-0.454214	-0.0197224	-1.42559	0.581957
2.17	1.32869	0.629438	0.751048	-0.230639	0.327928	1.52129	1.42127	3.54689	0.581557	2.56752	5.18985	0.980751	4.22485	1.87191	2.34929	0.41721	1.10194	-0.605294	0.114047	-1.31717	0.487412
2.18	1.29524	0.617689	0.92827	-0.148216	0.396886	1.4901	1.07647	3.92097	0.590443	2.42856	5.22104	1.05801	3.83942	1.85968	2.34687	0.418154	0.935745	-0.532191	0.0968971	-1.2935	0.520456
2.19	1.351	0.471659	0.829119	-0.0788077	0.646663	1.36013	0.906121	4.27978	0.743485	2.3174	5.29327	0.943066	3.66949	1.78854	2.33477	0.555022	0.97805	-0.328477	0.00857494	-1.23244	0.620509
2.2	1.27465	0.34745	0.550404	-0.145324	0.850469	1.21911	0.998478	4.22176	0.747434	2.34429	5.44019	0.713188	3.82957	1.74297	2.32872	0.553134	1.30642	-0.214436	0.0505921	-1.22122	0.738919
2.21	1.19059	0.33654	0.433297	-0.202442	0.789174	1.19182	1.11136	4.05838	0.6329	2.50118	5.60681	0.564332	3.9798	1.65182	2.14242	0.436088	1.58039	-0.266095	0.239242	-1.44304	0.819696
2.22	1.31325	0.341575	0.53479	-0.0918218	0.582303	1.29384	1.07955	4.26298	0.655609	2.6473	5.62076	0.58129	3.89853	1.44062	1.85209	0.412491	1.4706	-0.242702	0.379014	-1.74834	0.886703
2.23	1.52856	0.312201	0.605054	0.115681	0.489594	1.41601	0.994373	4.60042	0.904425	2.70647	5.45332	0.69623	3.7483	1.32835	1.95008	0.551246	1.13216	0.00682296	0.314701	-1.83557	0.993181
2.24	1.60404	0.334861	0.540255	0.222686	0.491127	1.4628	1.08776	4.50728	1.18089	2.79253	5.31379	0.784789	3.82834	1.52065	2.39284	0.740973	0.959919	0.176422	0.119192	-1.71968	1.00787
2.25	1.54485	0.454035	0.479359	0.143155	0.413742	1.47645	1.39253	4.00494	1.21939	2.93955	5.3105	0.821532	4.17805	1.82189	2.44848	0.836308	1.03446	-0.0526343	-0.00600264	-1.5826	0.80042
2.26	1.46765	0.596707	0.554307	-0.0310893	0.304943	1.52974	1.59161	3.69041	0.983414	2.98886	5.33759	0.915744	4.49205	1.93749	2.08073	0.7523	1.10799	-0.468835	-0.00257256	-1.48167	0.540651
2.27	1.41018	0.662169	0.769004	-0.156169	0.332526	1.57588	1.40895	3.92249	0.731636	2.88128	5.32364	1.05989	4.42309	1.89637	2.15936	0.583339	1.0546	-0.624788	0.00514485	-1.40565	0.492919
2.28	1.36043	0.59419	0.971209	-0.195212	0.502619	1.51869	1.06313	4.31642	0.686218	2.76116	5.32117	1.05047	4.066	1.83301	2.77995	0.497443	1.03446	-0.440568	-0.00514512	-1.31094	0.648964
2.29	1.33212	0.45907	0.943104	-0.218348	0.678843	1.37767	0.937933	4.31184	0.749409	2.75757	5.38766	0.844143	3.88745	1.77187	2.91181	0.485172	1.18051	-0.224183	0.0780322	-1.15642	0.788487
2.3	1.34328	0.394448	0.691713	-0.219071	0.760059	1.2698	1.02208	4.07976	0.738548	2.84363	5.56084	0.65666	4.03521	1.73407	2.23678	0.457798	1.39506	-0.228082	0.256392	-1.09162	0.79124
2.31	1.363	0.402001	0.494973	-0.127249	0.727113	1.28344	1.04979	4.24313	0.686218	2.91714	5.77753	0.624628	4.14603	1.72741	1.74442	0.454023	1.4988	-0.298261	0.376441	-1.34085	0.7738
2.32	1.35357	0.396127	0.496535	0.0426574	0.648961	1.38222	0.971797	4.75921	0.784954	2.91625	5.81775	0.658545	3.98596	1.70295	2.06016	0.516321	1.46859	-0.119889	0.323276	-1.74709	0.910569
2.33	1.3896	0.392769	0.55743	0.180752	0.592263	1.46475	0.981032	4.86762	1.0861	2.91356	5.60845	0.648181	3.81972	1.67405	2.58034	0.59561	1.38297	0.178372	0.153492	-1.88043	1.12169
2.34	1.53885	0.43725	0.582413	0.190151	0.524839	1.4849	1.17293	4.36834	1.30431	3.0794	5.40653	0.642529	3.95148	1.67405	2.56704	0.68245	1.28023	0.140358	0.0351573	-1.68479	1.11435
2.35	1.67867	0.487605	0.615984	0.0759157	0.418339	1.51414	1.42434	3.94998	1.15225	3.37076	5.409	0.775368	4.31596	1.67183	2.18597	0.794776	1.1382	-0.225158	0.0154348	-1.46173	0.833464
2.36	1.63063	0.523693	0.719038	-0.0462724	0.372367	1.60512	1.53722	4.09961	0.840246	3.46131	5.50257	1.05047	4.6078	1.71295	2.14726	0.832532	0.999202	-0.46981	-0.00857521	-1.4069	0.590218
2.37	1.44364	0.612653	0.90719	-0.108451	0.441324	1.64736	1.44589	4.5027	0.769156	3.24346	5.52473	1.23889	4.59795	1.89081	2.62994	0.705104	0.998195	-0.423998	-0.0677425	-1.43057	0.593889
2.38	1.33384	0.713363	1.03367	-0.171353	0.540163	1.53299	1.24374	4.56835	0.884677	3.0292	5.47302	1.10982	4.33197	2.08756	2.97108	0.519153	1.17346	-0.323603	-0.0514499	-1.3259	0.700367
2.39	1.35786	0.648741	0.911875	-0.250883	0.599925	1.35753	1.06313	4.25229	0.855057	3.06775	5.47794	0.799863	4.12633	2.05088	2.65777	0.427593	1.38599	-0.347971	0.0994697	-1.12153	0.760031
2.4	1.4016	0.44816	0.653458	-0.240038	0.653558	1.30034	0.970771	4.13778	0.680293	3.22553	5.64128	0.657602	4.14603	1.80633	2.11097	0.449303	1.52701	-0.40158	0.281259	-1.13399	0.798584
2.41	1.40332	0.364235	0.537912	-0.0997749	0.737073	1.40107	0.976927	4.58362	0.677331	3.2838	5.88752	0.739567	4.17682	1.62736	2.03234	0.538975	1.58039	-0.28559	0.351574	-1.47544	0.862838
2.42	1.39045	0.453196	0.576948	0.0686856	0.775382	1.51674	1.08673	5.09359	0.969591	3.25153	5.96959	0.822474	4.06723	1.63514	2.40009	0.613544	1.52499	0.01657	0.281259	-1.80068	0.972069
2.43	1.39817	0.506907	0.615203	0.173522	0.662753	1.50244	1.20885	4.98061	1.30233	3.28649	5.78574	0.77631	4.04014	1.75075	2.60212	0.652245	1.37793	0.203714	0.148347	-1.80566	1.09966
2.44	1.45908	0.445642	0.627695	0.182921	0.451285	1.41146	1.24374	4.43857	1.33393	3.49627	5.58382	0.712246	4.29626	1.81744	2.37227	0.757019	1.22281	0.030216	0.0634546	-1.61251	1.107
2.45	1.58088	0.455713	0.685468	0.0853148	0.34172	1.45111	1.27247	4.20344	1.05352	3.78404	5.57644	0.813053	4.64967	1.75631	2.18234	0.881616	1.14828	-0.263171	0.0411599	-1.4879	0.916994
2.46	1.66408	0.623563	0.822093	-0.0556715	0.433663	1.66945	1.37201	4.44315	0.84617	3.89251	5.64538	1.07685	4.74202	1.72407	2.49929	0.805159	1.1936	-0.332376	0.0308699	-1.47793	0.69486
2.47	1.5723	0.770432	1.0001	-0.140986	0.577706	1.80202	1.45513	4.67065	0.917261	3.73563	5.62897	1.28129	4.49944	1.92193	3.02068	0.5739	1.28124	-0.26902	0.0308699	-1.43805	0.626016
2.48	1.36472	0.736862	1.04928	-0.153277	0.586134	1.62396	1.40895	4.58362	0.999211	3.53392	5.58136	1.22853	4.28518	2.18649	3.02552	0.46063	1.29332	-0.325553	0.0660272	-1.25736	0.661815
2.49	1.27122	0.621885	0.870497	-0.143878	0.497256	1.33803	1.22937	4.38513	0.86493	3.50613	5.61912	0.994883	4.37384	2.14092	2.45453	0.50877	1.28224	-0.456164	0.12005	-1.06795	0.724233
2.5	1.36558	0.574887	0.676099	-0.135202	0.535565	1.30229	1.01182	4.45231	0.730649	3.59129	5.77425	0.83378	4.49328	1.81744	2.07952	0.558797	1.41822	-0.43667	0.174929	-1.17387	0.816024
2.51	1.4728	0.533764	0.673757	-0.11062	0.761591	1.49205	0.924592	4.86151	0.839259	3.66839	5.9778	0.822474	4.32582	1.60958	2.35291	0.558797	1.64486	-0.212486	0.248674	-1.56267	0.930763
2.52	1.47795	0.418786	0.730749	-0.0339813	0.897973	1.59667	1.00361	5.20658	1.0782	3.71142	6.08615	0.809284	4.10786	1.67405	2.77511	0.568236	1.68011	0.0389883	0.325849	-1.80192	1.06753
2.53	1.5114	0.372627	0.694055	0.100498	0.723282	1.51089	1.10725	5.09817	1.23223	3.79928	5.99504	0.748989	4.23716	1.82522	2.72188	0.661684	1.46657	0.11794	0.298409	-1.70722	1.17768
2.54	1.69496	0.518657	0.658143	0.212564	0.435195	1.43486	1.20064	4.71035	1.25099	4.02519	5.80133	0.769715	4.63243	1.88859	2.31904	0.849523	1.26713	0.0146206	0.125194	-1.54647	1.10884
2.55	1.85022	0.674758	0.73153	0.17063	0.334058	1.55638	1.3874	4.51797	1.19076	4.25917	5.68478	0.925166	4.90825	1.86746	2.21017	0.956185	1.27116	-0.122813	-0.0471625	-1.54397	0.854576
2.56	1.77388	0.674758	0.874401	-0.0231362	0.409144	1.79162	1.57417	4.58362	1.11967	4.24662	5.67904	1.12584	4.87254	1.92304	2.65293	0.791944	1.39908	-0.21736	-0.0651699	-1.58634	0.673748
2.57	1.6109	0.678115	1.02039	-0.193043	0.532501	1.85791	1.50439	4.63554	1.03081	4.06015	5.71023	1.25114	4.64351	2.11868	3.15012	0.534256	1.43434	-0.326527	0.0265823	-1.46547	0.692106
2.58	1.58688	0.778825	1.08597	-0.204611	0.660454	1.63566	1.22526	4.66149	0.878753	3.99202	5.74224	1.22382	4.49328	2.24874	3.11504	0.501219	1.33059	-0.424973	0.102899	-1.17761	0.768293
2.59	1.61519	0.757004	0.990727	-0.131587	0.707958	1.39327	1.058	4.78364	0.780017	4.05746	5.80708	1.05989	4.55239	2.1198	2.65897	0.631479	1.31447	-0.370389	0.126052	-0.984454	0.803173
2.6	1.5663	0.54887	0.824435	-0.0882068	0.655857	1.41016	1.12983	4.94854	0.888627	4.08346	5.954	0.897844	4.60287	1.84301	2.40372	0.673955	1.53708	-0.179346	0.136342	-1.17636	0.863756
2.61	1.53971	0.417108	0.730749	-0.0853148	0.675778	1.55898	1.24374	5.11802	1.06833	4.08167	6.13293	0.824358	4.47727	1.65737	2.56946	0.598442	1.76573	-0.0682296	0.195509	-1.60628	0.975741
2.62	1.6272	0.465784	0.704205	-0.0578405	0.782278	1.58367	1.18627	5.22948	1.09202	4.16683	6.17397	0.780079	4.38369	1.68405	2.72914	0.564461	1.70328	-0.0984455	0.320704	-1.78074	1.10241
2.63	1.74128	0.516139	0.713573	0.0469954	0.713321	1.49789	1.03029	5.15314	1.06833	4.3551	6.02787	0.780079	4.52283	1.8419	2.5997	0.673011	1.45751	-0.0838249	0.379871	-1.59631	1.19237
2.64	1.81934	0.506907	0.788522	0.193766	0.436727	1.51479	1.05492	4.95159	1.22631	4.58011	5.87521	0.897844	4.74325	1.94416	2.4509	0.876896	1.3598	0.0497101	0.222949	-1.4555	1.12903
2.65	1.86652	0.596707	0.872839	0.2357	0.28349	1.71754	1.34841	4.84166	1.43859	4.71279	5.83991	1.07025	4.86516	1.92304	2.58518	0.996774	1.46053	0.0877238	-0.0343	-1.53899	0.919748
2.66	1.80476	0.808199	0.890015	0.0759157	0.400716	1.8904	1.62342	4.78975	1.37145	4.65721	5.85961	1.16823	4.94027	1.95417	2.90697	0.878784	1.53507	-0.136459	-0.129482	-1.59506	0.7738
2.67	1.61691	0.922337	0.927489	-0.143878	0.557019	1.78902	1.58443	4.72409	1.02883	4.53618	5.86372	1.17106	4.99691	2.15537	3.10778	0.649413	1.46355	-0.43667	-0.0334425	-1.44304	0.771964
2.68	1.49768	0.810716	1.06333	-0.224855	0.581537	1.53494	1.31967	4.74852	0.772118	4.53708	5.87028	1.12584	4.9218	2.28097	3.03641	0.570124	1.35577	-0.478582	0.0797472	-1.20627	0.809599
2.69	1.58088	0.631956	1.15858	-0.179306	0.593796	1.4667	1.1442	4.90884	0.856044	4.6097	5.94579	1.07496	4.72232	2.10534	2.81866	0.640918	1.37793	-0.236854	0.114047	-1.09287	0.851823
2.7	1.69153	0.578244	1.03913	-0.122911	0.722515	1.59797	1.15446	5.09359	1.13349	4.62583	6.12473	0.991114	4.55485	1.8419	2.73156	0.674899	1.57435	-0.0399631	0.1372	-1.22621	0.94086
2.71	1.62806	0.59419	0.782276	-0.0788077	0.865792	1.62851	1.17396	5.26307	1.23223	4.62583	6.31515	0.842259	4.51175	1.80299	2.80293	0.628647	1.80703	-0.100395	0.252104	-1.50783	1.04367
2.72	1.50625	0.558102	0.628475	0.00289203	0.807562	1.49854	1.09289	5.40049	1.08906	4.70382	6.31515	0.735799	4.59918	1.95417	2.77874	0.591834	1.85336	-0.189093	0.387589	-1.66485	1.11159
2.73	1.58603	0.527049	0.69874	0.138817	0.553954	1.47255	1.02105	5.33025	1.0861	4.86429	6.13293	0.817764	4.75433	2.05755	2.5997	0.653189	1.65795	-0.0506848	0.324134	-1.62373	1.16024
2.74	1.81334	0.596707	0.876743	0.236423	0.368537	1.67205	1.11444	5.07527	1.39811	5.06331	6.01064	1.01844	4.84915	1.99974	2.58034	0.841028	1.4434	0.143282	0.0548797	-1.5664	1.163
2.75	1.92142	0.6949	0.957937	0.166291	0.422936	1.9008	1.39766	4.90121	1.61829	5.21303	6.05742	1.13526	4.91688	1.89414	2.85737	1.01848	1.4152	0.0516596	-0.128625	-1.5365	1.06202
2.76	1.86309	0.731827	0.947788	-0.0310893	0.567745	1.92939	1.6891	4.87372	1.40107	5.23902	6.13211	1.14656	5.12005	1.97195	3.17069	0.963737	1.49477	-0.292413	-0.0806048	-1.43431	0.911487
2.77	1.76101	0.77295	1.04304	-0.175691	0.572342	1.74808	1.72912	4.96228	0.993287	5.18254	6.10256	1.16918	5.34663	2.26319	3.23964	0.706992	1.5401	-0.489304	0.0222947	-1.28602	0.80042
2.78	1.65894	0.876178	1.21245	-0.196658	0.465076	1.57912	1.48078	5.13482	0.839259	5.12428	6.01064	1.22099	5.2555	2.43215	3.05697	0.548414	1.54514	-0.309957	0.0308699	-1.19381	0.771964
2.79	1.56372	0.872821	1.18981	-0.169907	0.489594	1.60252	1.19756	5.21421	1.00316	5.07138	6.01556	1.2078	4.86885	2.20539	2.90939	0.594666	1.58946	-0.0565331	0.0351573	-1.19256	0.875688
2.8	1.54228	0.663847	0.954814	-0.148939	0.740904	1.68505	1.07647	5.14856	1.19471	5.066	6.20598	1.07402	4.60287	1.86191	3.04125	0.671123	1.73551	-0.0974708	0.154349	-1.29101	1.03999
2.81	1.60833	0.487605	0.768223	-0.106282	0.969228	1.62526	1.06313	5.23406	1.172	5.17986	6.45797	0.889365	4.67553	1.83634	3.1477	0.686226	1.88962	-0.244652	0.338711	-1.42185	1.09507
2.82	1.64521	0.572369	0.769004	0.00289203	0.853534	1.51609	1.07442	5.59134	1.09499	5.33315	6.52855	0.825301	4.90949	2.05088	2.76059	0.697553	1.86847	-0.0877238	0.399594	-1.51407	1.0657
2.83	1.61519	0.746094	0.879866	0.169183	0.514878	1.56873	1.14009	5.75625	1.2895	5.39949	6.36193	0.959082	5.02524	2.15537	2.27549	0.77401	1.70328	0.239778	0.223807	-1.6312	1.13821
2.84	1.64779	0.730148	0.952472	0.26462	0.380795	1.74159	1.30223	5.41118	1.6331	5.473	6.16412	1.11924	5.00061	2.06199	2.61542	0.924092	1.60658	0.218335	-0.02058	-1.74709	1.26029
2.85	1.79103	0.623563	0.919682	0.149662	0.517943	1.85206	1.5403	4.97144	1.6252	5.68816	6.11159	1.14091	5.09173	1.95861	3.54207	1.00244	1.61867	-0.180321	-0.0806048	-1.65986	1.19879
2.86	1.87167	0.674758	0.912656	-0.0903758	0.598393	1.85596	1.70962	4.98519	1.24704	5.89704	6.17151	1.13903	5.35771	2.05088	3.70176	0.871233	1.6227	-0.44934	0.0214375	-1.36951	0.961972
2.87	1.75501	0.85184	1.09612	-0.21401	0.511814	1.82087	1.63676	5.3272	1.02192	5.87821	6.22814	1.29259	5.45375	2.33544	2.90455	0.68245	1.58241	-0.294362	0.0694573	-1.18882	0.788487
2.88	1.56372	0.950871	1.31472	-0.156169	0.468907	1.77733	1.36483	5.48905	1.16904	5.70519	6.23799	1.45181	5.22226	2.5133	2.60696	0.640918	1.58442	-0.0253424	0.0188649	-1.2287	0.794912
2.89	1.48138	0.910587	1.25305	-0.0759157	0.574641	1.73314	1.13701	5.29666	1.33491	5.59224	6.23799	1.34064	4.95751	2.32099	3.37634	0.679618	1.71436	-0.0594572	0.0171499	-1.27107	0.928009
2.9	1.51998	0.789735	0.972771	-0.0860378	0.747034	1.6779	1.07339	5.13482	1.23124	5.6263	6.31433	1.01844	4.90087	1.9864	3.79975	0.66074	1.93193	-0.297286	0.153492	-1.26234	1.0556
2.91	1.62205	0.647902	0.811163	-0.125803	0.868091	1.61812	1.07955	5.44019	1.03772	5.78677	6.49982	0.822474	4.97229	1.91749	2.96624	0.645637	2.03467	-0.281691	0.324134	-1.33337	1.10058
2.92	1.7104	0.56062	0.872058	-0.0686856	0.83208	1.63176	1.07339	5.99138	1.11671	5.9831	6.65824	0.897844	5.03262	2.10757	2.16662	0.72587	1.89164	0.0847997	0.363579	-1.48665	1.15749
2.93	1.73356	0.610975	0.975893	0.115681	0.660454	1.73054	1.13291	6.08605	1.50869	6.11668	6.60817	1.05801	5.05602	2.23429	2.70615	0.866513	1.69723	0.356743	0.223807	-1.62497	1.30252
2.94	1.77817	0.751129	0.983701	0.287034	0.524839	1.80787	1.34635	5.56233	1.78713	6.22246	6.39969	1.08062	5.14468	2.1587	3.67514	0.981671	1.68515	0.173498	0.0471623	-1.63619	1.35117
2.95	1.88882	0.823305	0.96106	0.240761	0.479634	1.82347	1.64292	5.10122	1.57978	6.35245	6.25195	1.02032	5.41312	2.06533	3.57111	0.973176	1.77278	-0.23393	-0.0111475	-1.47793	1.15932
2.96	1.88024	0.84009	1.06411	-0.00650706	0.426767	1.86961	1.79582	5.21879	1.17496	6.43761	6.25933	1.12584	5.70372	2.21984	2.78237	0.819318	1.76875	-0.376238	0.01029	-1.31468	0.916077
2.97	1.68639	0.943318	1.26476	-0.190151	0.416806	1.95019	1.64703	5.56233	1.1177	6.43134	6.32828	1.43203	5.64831	2.53219	2.76664	0.697553	1.68817	-0.180321	-0.00257256	-1.31717	0.844479
2.98	1.55943	1.01969	1.34127	-0.173522	0.539396	1.94499	1.34841	5.61578	1.35071	6.37307	6.36686	1.59784	5.27151	2.5711	3.62434	0.72587	1.65694	-0.0584825	-0.00257256	-1.33088	0.916077
2.99	1.62291	0.87366	1.2023	-0.104836	0.694933	1.82022	1.19037	5.45087	1.37145	6.31659	6.40954	1.35666	5.02524	2.22762	4.04169	0.753244	1.72242	-0.219309	0.0866071	-1.14895	1.00879
3	1.66065	0.669722	1.04538	-0.116404	0.803731	1.6675	1.19756	5.515	1.10387	6.34797	6.55072	0.961909	5.10281	1.93972	3.37271	0.690001	1.85034	-0.345047	0.180932	-1.01187	1.07396
3.01	1.56801	0.67224	1.01883	-0.13231	0.855832	1.60707	1.19653	5.94252	1.01205	6.49768	6.73539	0.846969	5.27028	2.00086	2.538	0.671123	1.97725	-0.128662	0.226379	-1.25238	1.12077
3.02	1.56716	0.757004	1.02274	-0.0462724	0.789174	1.70714	1.15446	6.24331	1.32405	6.64201	6.75427	1.0109	5.30599	2.19427	2.62752	0.757019	2.02862	0.218335	0.299267	-1.65114	1.2245
3.03	1.74986	0.710006	0.957937	0.128695	0.628274	1.86246	1.19961	5.97306	1.69826	6.71732	6.58519	1.13809	5.22841	2.22317	3.41505	0.866513	1.95409	0.308983	0.361006	-1.74336	1.39156
3.04	1.90169	0.670562	0.91734	0.266789	0.507983	1.9021	1.38535	5.52264	1.72986	6.86792	6.44483	1.09852	5.22226	2.12313	3.7441	0.965624	1.80501	0.0955214	0.252104	-1.50285	1.41817
3.05	1.87424	0.830019	0.997754	0.226301	0.452817	1.87935	1.61419	5.52264	1.46525	7.10818	6.44894	1.08062	5.46607	2.13758	3.19609	1.03925	1.7063	-0.152055	0.0128623	-1.28228	1.20614
3.06	1.75758	1.03564	1.16092	0.0166291	0.418339	1.94304	1.7363	5.81427	1.29937	7.20321	6.48423	1.29825	5.84041	2.3888	2.72188	0.996774	1.72846	-0.227107	-0.145775	-1.33711	0.969316
3.07	1.6718	1.06585	1.29755	-0.158338	0.455882	2.01972	1.64908	5.80816	1.39514	7.08487	6.45961	1.59313	5.90321	2.67225	3.21424	0.83914	1.82616	-0.195916	-0.11319	-1.5178	0.919748
3.08	1.63835	0.961782	1.34829	-0.174245	0.577706	1.96318	1.43153	5.51806	1.43859	6.97461	6.44237	1.57806	5.54857	2.62223	4.07193	0.705104	1.8866	-0.224183	0.0548797	-1.42185	1.00328
3.09	1.62463	0.853518	1.32487	-0.135202	0.698764	1.82282	1.27965	5.48599	1.20261	7.03019	6.554	1.2323	5.2358	2.25207	4.05621	0.667348	1.86645	-0.253424	0.203227	-1.03305	1.09048
3.1	1.63835	0.772111	1.2265	-0.130141	0.806796	1.71754	1.22629	5.91199	1.02686	7.20948	6.78956	0.965677	5.29491	2.04754	3.18279	0.707936	1.87653	-0.106243	0.229809	-0.884762	1.12995
3.11	1.68896	0.732666	1.05787	-0.0954368	0.888778	1.7039	1.16267	6.38226	1.25198	7.34754	6.9529	0.997709	5.48454	2.22095	2.66986	0.782505	2.02459	0.150105	0.236669	-1.26858	1.15565
3.12	1.72756	0.776307	0.907971	0.0245822	0.819821	1.77408	1.11341	6.40211	1.63014	7.3314	6.87164	1.11453	5.46484	2.40547	3.10052	0.807047	2.1787	0.271944	0.318989	-1.71968	1.24469
3.13	1.72413	0.835894	0.907971	0.191597	0.623677	1.85206	1.19653	5.96848	1.74961	7.31079	6.67301	1.09852	5.30352	2.29543	3.71385	0.782505	2.11525	0.18227	0.330136	-1.74959	1.409
3.14	1.77216	0.814073	1.06333	0.273296	0.493425	1.8917	1.39766	5.63715	1.6094	7.5358	6.61474	1.04387	5.33185	2.10757	3.63885	0.854243	1.89164	0.0175448	0.150062	-1.49164	1.46774
3.15	1.91284	0.804842	1.21479	0.159061	0.484997	1.95863	1.63266	5.78068	1.47413	7.90426	6.68615	1.14751	5.6988	2.1776	3.12593	1.06096	1.76774	-0.0779767	-0.0754599	-1.31842	1.286
3.16	1.97031	0.935765	1.26007	-0.0462724	0.521774	2.06781	1.82456	6.02039	1.50079	8.01452	6.69846	1.41695	6.11623	2.48662	3.10778	1.16196	1.81307	-0.136459	-0.155207	-1.35705	1.0299
3.17	1.81419	1.08431	1.28818	-0.143155	0.557785	2.08665	1.81635	5.90741	1.56596	7.79399	6.62541	1.62045	6.11254	2.73339	3.75861	0.978839	1.90473	-0.242702	-0.0737449	-1.43182	0.937189
3.18	1.63663	1.06165	1.3803	-0.127972	0.566213	1.97163	1.54851	5.69517	1.41983	7.62904	6.61227	1.52624	5.66555	2.69448	4.16145	0.698497	1.94804	-0.313856	0.0694573	-1.28477	0.995935
3.19	1.65207	0.933247	1.44198	-0.13231	0.593796	1.84946	1.2386	5.82801	1.12658	7.76709	6.72226	1.23512	5.35155	2.45438	3.7199	0.60033	1.98229	-0.212486	0.158637	-0.993177	1.08773
3.2	1.749	0.877857	1.35064	-0.151108	0.749332	1.79617	1.11649	6.18988	1.0703	8.019	6.86343	1.05989	5.48946	2.30654	3.07996	0.706992	2.09107	0.0146206	0.183504	-0.996916	1.15106
3.21	1.74471	0.856036	1.12111	-0.0976058	0.932451	1.80657	1.15959	6.38073	1.38922	8.10686	6.94962	1.09286	5.70865	2.34878	3.08359	0.850467	2.21597	0.186169	0.263252	-1.36951	1.19879
3.22	1.68896	0.785539	0.926708	0.0375963	0.876519	1.86116	1.24681	6.32882	1.7111	8.04231	6.97917	1.15975	5.63969	2.36657	3.56506	0.874065	2.18475	0.231006	0.374726	-1.65114	1.29885
3.23	1.70611	0.788057	0.945446	0.190151	0.612184	1.9086	1.3248	6.23873	1.73578	8.08624	6.96111	1.14091	5.46114	2.26764	3.75257	0.836308	2.0115	0.197866	0.298409	-1.61126	1.45856
[truncated: 32,924 more rows]

## Sheet: Pre dissection_θ
time [s]	Peel tension [N/m]
0	0.636286	0.278139	-0.121881	0.494855	0.613167	-0.0247062	0.500897	0.392885	-0.175648	0.737539	0.186597
[truncated: 29,505 more rows]

## Sheet: Pre dissection_z
time [s]	Peel tension [N/m]
[truncated: 39,878 more rows]

## Sheet: Dissection_θ
time [s]	Peel tension [N/m]
[truncated: 29,506 more rows]

[truncated: 5 more sheets: Dissection_z, Delamination strength, area fraction_EM, area fraction_Azan, Area fraction_fibers]
